# Supplementary material for: Single-cell and spatial transcriptomic profiling reveals the expression characteristics of PTPRR in epithelial cells and its potential implications in pancreatic cancer metastasis
Source: Front Immunol. 2026 May 13;17:1843505. doi: 10.3389/fimmu.2026.1843505 (PMC13212452; doi:10.3389/fimmu.2026.1843505)
Supplement: Supplementary file 5 [file Table1.csv]

	p_val	avg_log2FC	pct.1	pct.2	p_val_adj	cluster	gene
TYROBP	0	6.55571987025384	0.993	0.042	0	Monocytes	TYROBP
FCER1G	0	6.58159396257637	0.973	0.037	0	Monocytes	FCER1G
AIF1	0	6.70597102537231	0.901	0.018	0	Monocytes	AIF1
LAPTM5	0	4.02655698410296	0.99	0.148	0	Monocytes	LAPTM5
SPI1	0	6.5354151140162	0.838	0.011	0	Monocytes	SPI1
CD68	0	4.92352721711111	0.934	0.167	0	Monocytes	CD68
SRGN	0	3.23814767192089	0.996	0.236	0	Monocytes	SRGN
ITGB2	0	3.98741388584569	0.855	0.098	0	Monocytes	ITGB2
HLA-DQB1	0	3.96665650247725	0.874	0.148	0	Monocytes	HLA-DQB1
HLA-DPA1	0	4.3252557129396	0.926	0.212	0	Monocytes	HLA-DPA1
HLA-DPB1	0	4.28732992824356	0.907	0.201	0	Monocytes	HLA-DPB1
FCGR2A	0	6.50439789156869	0.717	0.017	0	Monocytes	FCGR2A
MS4A7	0	7.20950693523487	0.706	0.007	0	Monocytes	MS4A7
HLA-DQA1	0	4.34123371465936	0.772	0.078	0	Monocytes	HLA-DQA1
LSP1	0	3.10777014391742	0.834	0.143	0	Monocytes	LSP1
HLA-DRB5	0	3.59733262748576	0.889	0.202	0	Monocytes	HLA-DRB5
CD37	0	2.72453641877876	0.778	0.091	0	Monocytes	CD37
MS4A6A	0	6.53720495240467	0.685	0.008	0	Monocytes	MS4A6A
LST1	0	6.08528880811644	0.685	0.012	0	Monocytes	LST1
HLA-DRA	0	4.27250816991065	0.954	0.283	0	Monocytes	HLA-DRA
CD14	0	5.65820749060224	0.726	0.055	0	Monocytes	CD14
IFI30	0	6.36235149186468	0.681	0.013	0	Monocytes	IFI30
CD83	0	3.62234667487839	0.813	0.145	0	Monocytes	CD83
CTSS	0	3.59483931584493	0.834	0.172	0	Monocytes	CTSS
PLEK	0	5.86079991415495	0.677	0.016	0	Monocytes	PLEK
C5AR1	0	7.07304326258419	0.671	0.013	0	Monocytes	C5AR1
BCL2A1	0	5.75960970536385	0.68	0.024	0	Monocytes	BCL2A1
FCGR3A	0	6.74582275363378	0.652	0.011	0	Monocytes	FCGR3A
ALOX5AP	0	4.69414470790263	0.7	0.059	0	Monocytes	ALOX5AP
C1QA	0	7.95814040652199	0.645	0.015	0	Monocytes	C1QA
HLA-DMA	0	3.38631651801778	0.802	0.173	0	Monocytes	HLA-DMA
C1QC	0	8.11015430904471	0.644	0.017	0	Monocytes	C1QC
RGS1	0	3.72955735530046	0.684	0.073	0	Monocytes	RGS1
C1QB	0	8.11096252758087	0.619	0.014	0	Monocytes	C1QB
HLA-DRB1	0	3.93472609646877	0.947	0.342	0	Monocytes	HLA-DRB1
C1orf162	0	5.84729644589933	0.613	0.012	0	Monocytes	C1orf162
CSF1R	0	6.56020825535777	0.598	0.006	0	Monocytes	CSF1R
ARRB2	0	3.65334115229804	0.662	0.071	0	Monocytes	ARRB2
CCL3	0	6.2149185792893	0.623	0.033	0	Monocytes	CCL3
CORO1A	0	2.32219035918841	0.695	0.109	0	Monocytes	CORO1A
IGSF6	0	6.98345427580277	0.588	0.006	0	Monocytes	IGSF6
OLR1	0	7.51817286567072	0.579	0.005	0	Monocytes	OLR1
LILRB4	0	7.44876424206715	0.578	0.004	0	Monocytes	LILRB4
HCLS1	0	2.88396008779693	0.672	0.099	0	Monocytes	HCLS1
ARHGDIB	0	1.76953882260758	0.87	0.298	0	Monocytes	ARHGDIB
LAIR1	0	5.79666347353931	0.586	0.015	0	Monocytes	LAIR1
CYBB	0	6.72349177364823	0.575	0.007	0	Monocytes	CYBB
HCST	0	3.11159346388433	0.636	0.072	0	Monocytes	HCST
CD53	0	3.05005048329459	0.629	0.066	0	Monocytes	CD53
LCP2	0	3.33270299030279	0.638	0.076	0	Monocytes	LCP2
RNF130	0	2.92914208330643	0.734	0.173	0	Monocytes	RNF130
TREM2	0	8.73295707711602	0.559	0.003	0	Monocytes	TREM2
GPR183	0	4.25241501283026	0.602	0.051	0	Monocytes	GPR183
TNFRSF1B	0	3.10560071191798	0.65	0.101	0	Monocytes	TNFRSF1B
RGS10	0	2.86282220802412	0.709	0.162	0	Monocytes	RGS10
SLC11A1	0	5.87947086875535	0.562	0.018	0	Monocytes	SLC11A1
HLA-DMB	0	4.2794954756105	0.592	0.049	0	Monocytes	HLA-DMB
HMOX1	0	3.65961095811948	0.639	0.097	0	Monocytes	HMOX1
TYMP	0	2.78153757117381	0.885	0.344	0	Monocytes	TYMP
APOC1	0	7.52612547231057	0.571	0.034	0	Monocytes	APOC1
CAPG	0	2.81857764691902	0.866	0.336	0	Monocytes	CAPG
CXCL16	0	2.76261674490817	0.698	0.168	0	Monocytes	CXCL16
ASAH1	0	2.96106865448101	0.797	0.268	0	Monocytes	ASAH1
RAB20	0	3.72484200109924	0.618	0.089	0	Monocytes	RAB20
PLIN2	0	3.64817889621181	0.716	0.19	0	Monocytes	PLIN2
COTL1	0	2.55762754013658	0.87	0.346	0	Monocytes	COTL1
RNASET2	0	2.17989356419051	0.834	0.311	0	Monocytes	RNASET2
CREM	0	2.15493682425762	0.718	0.195	0	Monocytes	CREM
GLUL	0	2.70840252580687	0.907	0.388	0	Monocytes	GLUL
PTPRC	0	1.64855007679848	0.613	0.094	0	Monocytes	PTPRC
FYB1	0	2.38409466867673	0.631	0.114	0	Monocytes	FYB1
CD300A	0	5.64203044252233	0.525	0.012	0	Monocytes	CD300A
GPSM3	0	2.54496155991772	0.626	0.116	0	Monocytes	GPSM3
SDS	0	7.47543644618434	0.513	0.005	0	Monocytes	SDS
GRB2	0	2.37937006652841	0.754	0.246	0	Monocytes	GRB2
APOE	0	5.01475986733255	0.619	0.111	0	Monocytes	APOE
S100A9	0	7.0333798839637	0.525	0.018	0	Monocytes	S100A9
CLEC7A	0	6.15981470261929	0.515	0.009	0	Monocytes	CLEC7A
CXCR4	0	1.74774609033988	0.613	0.11	0	Monocytes	CXCR4
SGK1	0	2.97925078753524	0.789	0.288	0	Monocytes	SGK1
ZNF331	0	2.32367130405136	0.709	0.209	0	Monocytes	ZNF331
CD86	0	5.9293031903103	0.5	0.007	0	Monocytes	CD86
TREM1	0	5.79993219145642	0.502	0.013	0	Monocytes	TREM1
UCP2	0	2.93383484423979	0.592	0.104	0	Monocytes	UCP2
FPR1	0	6.74122856458811	0.494	0.006	0	Monocytes	FPR1
RGS2	0	2.78788548078062	0.763	0.282	0	Monocytes	RGS2
PLAUR	0	3.02943659872075	0.9	0.419	0	Monocytes	PLAUR
NCF2	0	5.24505239600072	0.5	0.019	0	Monocytes	NCF2
PILRA	0	7.69753770875989	0.484	0.003	0	Monocytes	PILRA
LY86	0	6.04727143140823	0.488	0.008	0	Monocytes	LY86
LCP1	0	2.48731083747834	0.566	0.092	0	Monocytes	LCP1
HCK	0	5.56617638542267	0.485	0.012	0	Monocytes	HCK
NAMPT	0	2.52131623050587	0.752	0.286	0	Monocytes	NAMPT
MS4A4A	0	8.03741896164754	0.468	0.003	0	Monocytes	MS4A4A
ATP6V1F	0	2.34568481820582	0.86	0.397	0	Monocytes	ATP6V1F
LYN	0	3.15670677751268	0.538	0.078	0	Monocytes	LYN
PHACTR1	0	4.63488274816832	0.478	0.021	0	Monocytes	PHACTR1
NINJ1	0	2.38874287697389	0.696	0.24	0	Monocytes	NINJ1
MGAT1	0	2.23460898133758	0.709	0.255	0	Monocytes	MGAT1
TNFSF13	0	3.92682032210913	0.511	0.059	0	Monocytes	TNFSF13
ITGAX	0	5.5581676791843	0.457	0.007	0	Monocytes	ITGAX
FCGR1A	0	8.2529341889102	0.451	0.002	0	Monocytes	FCGR1A
PPIF	0	3.58642998507878	0.591	0.142	0	Monocytes	PPIF
CPVL	0	3.71090608360912	0.498	0.052	0	Monocytes	CPVL
FCGRT	0	2.21981895577425	0.817	0.372	0	Monocytes	FCGRT
ADAP2	0	4.18144663686564	0.472	0.029	0	Monocytes	ADAP2
LITAF	0	2.08982441143618	0.917	0.476	0	Monocytes	LITAF
VAMP8	0	1.36354119388159	0.8	0.36	0	Monocytes	VAMP8
CCL3L1	0	6.79978629601971	0.455	0.015	0	Monocytes	CCL3L1
PPT1	0	2.62754335774217	0.598	0.16	0	Monocytes	PPT1
TBXAS1	0	4.23487124878405	0.466	0.03	0	Monocytes	TBXAS1
THEMIS2	0	4.59619776972827	0.46	0.025	0	Monocytes	THEMIS2
MNDA	0	5.50066805416394	0.447	0.013	0	Monocytes	MNDA
TGFBI	0	2.24827286533569	0.585	0.151	0	Monocytes	TGFBI
SOD2	0	2.32536823424752	0.711	0.279	0	Monocytes	SOD2
PYCARD	0	1.87570001935663	0.674	0.244	0	Monocytes	PYCARD
HAVCR2	0	5.05629799453536	0.439	0.013	0	Monocytes	HAVCR2
GK	0	3.8471022815615	0.458	0.037	0	Monocytes	GK
DUSP2	0	1.67235866051539	0.665	0.246	0	Monocytes	DUSP2
GMFG	0	2.26242286793695	0.531	0.113	0	Monocytes	GMFG
ATP6V0D1	0	2.0280007726471	0.673	0.257	0	Monocytes	ATP6V0D1
CCL4	0	3.34149885132913	0.47	0.057	0	Monocytes	CCL4
RASSF4	0	3.71922025702817	0.46	0.049	0	Monocytes	RASSF4
MSR1	0	7.81555552187695	0.413	0.002	0	Monocytes	MSR1
ZNF385A	0	3.84494671547601	0.448	0.038	0	Monocytes	ZNF385A
IL1B	0	6.00153328755922	0.432	0.022	0	Monocytes	IL1B
RHOG	0	1.89140263250609	0.652	0.246	0	Monocytes	RHOG
CTSL	0	3.19011099972305	0.709	0.304	0	Monocytes	CTSL
CXCL8	0	3.80156825257048	0.54	0.136	0	Monocytes	CXCL8
WAS	0	3.45540576711427	0.444	0.04	0	Monocytes	WAS
CTSZ	0	2.30845912024835	0.647	0.243	0	Monocytes	CTSZ
CTSD	0	2.64359667195458	0.727	0.323	0	Monocytes	CTSD
NR4A3	0	2.50002330879086	0.574	0.172	0	Monocytes	NR4A3
TNFSF13B	0	3.02554519694542	0.473	0.071	0	Monocytes	TNFSF13B
MPP1	0	3.64298313535134	0.447	0.047	0	Monocytes	MPP1
CTSH	0	1.66879211248036	0.677	0.277	0	Monocytes	CTSH
SAMHD1	0	2.76244914383203	0.49	0.091	0	Monocytes	SAMHD1
HIF1A	0	1.75890371315946	0.726	0.327	0	Monocytes	HIF1A
ACP5	0	3.90758633133592	0.475	0.076	0	Monocytes	ACP5
SLC7A7	0	3.59060990097894	0.447	0.049	0	Monocytes	SLC7A7
FERMT3	0	2.66906776256253	0.485	0.09	0	Monocytes	FERMT3
STX11	0	3.83890458647714	0.436	0.042	0	Monocytes	STX11
SLC2A3	0	1.21487319071997	0.741	0.347	0	Monocytes	SLC2A3
MFSD1	0	2.42910251129413	0.565	0.171	0	Monocytes	MFSD1
RASGEF1B	0	2.98641755232012	0.471	0.081	0	Monocytes	RASGEF1B
NR4A2	0	1.67566593765588	0.793	0.404	0	Monocytes	NR4A2
MAFB	0	1.73374489861961	0.618	0.229	0	Monocytes	MAFB
GSTO1	0	1.9246438788769	0.688	0.3	0	Monocytes	GSTO1
CNPY3	0	1.80628446429677	0.602	0.215	0	Monocytes	CNPY3
S100A8	0	9.23350097823231	0.39	0.004	0	Monocytes	S100A8
MAN2B1	0	2.81015562857834	0.472	0.088	0	Monocytes	MAN2B1
REL	0	1.48467394360402	0.691	0.307	0	Monocytes	REL
NPC2	0	2.38377358135948	0.944	0.56	0	Monocytes	NPC2
ALOX5	0	2.78116827072295	0.463	0.081	0	Monocytes	ALOX5
PLSCR1	0	1.75289295879826	0.645	0.264	0	Monocytes	PLSCR1
RNASE6	0	6.51545358478534	0.386	0.005	0	Monocytes	RNASE6
FGL2	0	3.41966805678738	0.436	0.056	0	Monocytes	FGL2
SDCBP	0	1.61960327158528	0.758	0.378	0	Monocytes	SDCBP
PTPRE	0	2.45736080513031	0.516	0.136	0	Monocytes	PTPRE
UPP1	0	2.06404870427644	0.58	0.2	0	Monocytes	UPP1
EMP3	0	1.52691894635567	0.787	0.409	0	Monocytes	EMP3
LAT2	0	4.46762048324897	0.396	0.018	0	Monocytes	LAT2
GLA	0	2.35635920073118	0.543	0.165	0	Monocytes	GLA
CD4	0	3.69409521530921	0.416	0.038	0	Monocytes	CD4
LYZ	0	0.873433239170287	0.789	0.412	0	Monocytes	LYZ
PARVG	0	4.17961251667385	0.395	0.022	0	Monocytes	PARVG
RILPL2	0	2.48305415987644	0.524	0.154	0	Monocytes	RILPL2
ARHGAP18	0	2.17627061864766	0.513	0.145	0	Monocytes	ARHGAP18
C15orf48	0	1.98261358809253	0.538	0.17	0	Monocytes	C15orf48
NCF4	0	4.24323056799643	0.386	0.021	0	Monocytes	NCF4
CFD	0	1.24541113623884	0.513	0.149	0	Monocytes	CFD
ADA2	0	4.78052834457067	0.381	0.017	0	Monocytes	ADA2
LGMN	0	3.31544921609604	0.589	0.226	0	Monocytes	LGMN
VSIG4	0	7.8123174777352	0.364	0.002	0	Monocytes	VSIG4
OSM	0	5.94945669647102	0.37	0.009	0	Monocytes	OSM
ATP6V1B2	0	2.59459574639865	0.465	0.105	0	Monocytes	ATP6V1B2
PLD4	0	6.00460052190704	0.367	0.007	0	Monocytes	PLD4
ATP6V0B	0	1.60206112058156	0.853	0.494	0	Monocytes	ATP6V0B
CHMP1B	0	2.38913914866793	0.668	0.311	0	Monocytes	CHMP1B
GRINA	0	1.65352459659759	0.755	0.4	0	Monocytes	GRINA
TPP1	0	2.01263361302459	0.511	0.156	0	Monocytes	TPP1
CD163	0	8.37788616449925	0.356	0.001	0	Monocytes	CD163
GPNMB	0	3.35338466065373	0.515	0.161	0	Monocytes	GPNMB
RENBP	0	4.57028498571307	0.372	0.019	0	Monocytes	RENBP
SLCO2B1	0	5.77862415036213	0.361	0.008	0	Monocytes	SLCO2B1
PLXDC2	0	1.40111450929269	0.551	0.202	0	Monocytes	PLXDC2
LILRB2	0	7.4744648554248	0.351	0.002	0	Monocytes	LILRB2
IL1RN	0	4.63869040287567	0.393	0.045	0	Monocytes	IL1RN
FCGR2B	0	5.898056475333	0.355	0.007	0	Monocytes	FCGR2B
SPP1	0	5.07747286988994	0.448	0.108	0	Monocytes	SPP1
CD52	0	1.80488053977681	0.426	0.086	0	Monocytes	CD52
CSF3R	0	5.97906889566871	0.346	0.006	0	Monocytes	CSF3R
ATP1B3	0	2.00519506636505	0.604	0.264	0	Monocytes	ATP1B3
FAM49B	0	2.0709574853756	0.472	0.132	0	Monocytes	FAM49B
CCL4L2	0	4.85987758480486	0.367	0.03	0	Monocytes	CCL4L2
LGALS9	0	2.19314940159632	0.451	0.115	0	Monocytes	LGALS9
ATP2B1-AS1	0	3.02691011785079	0.425	0.091	0	Monocytes	ATP2B1-AS1
SMIM25	0	6.67420839610763	0.337	0.006	0	Monocytes	SMIM25
CALHM6	0	4.38789329077824	0.352	0.021	0	Monocytes	CALHM6
SLC43A2	0	3.61309562947578	0.368	0.038	0	Monocytes	SLC43A2
PTPN6	0	2.83253355956027	0.393	0.065	0	Monocytes	PTPN6
CREG1	0	1.99658857293292	0.551	0.224	0	Monocytes	CREG1
ZEB2	0	1.66683941951207	0.492	0.165	0	Monocytes	ZEB2
LIPA	0	3.20568056205908	0.421	0.095	0	Monocytes	LIPA
CYBA	0	1.75847016147957	0.98	0.655	0	Monocytes	CYBA
GABARAP	0	1.53297235104321	0.935	0.611	0	Monocytes	GABARAP
PDE4B	0	2.08049885687736	0.411	0.089	0	Monocytes	PDE4B
GNA15	0	2.96916604675018	0.38	0.059	0	Monocytes	GNA15
NCF1	0	3.88170618171555	0.348	0.029	0	Monocytes	NCF1
EMILIN2	0	4.39209393244171	0.335	0.017	0	Monocytes	EMILIN2
ADGRE2	0	4.95858173962665	0.329	0.011	0	Monocytes	ADGRE2
DSE	0	2.12252944423667	0.435	0.122	0	Monocytes	DSE
LAP3	0	1.66234155657925	0.538	0.227	0	Monocytes	LAP3
HLA-DQA2	0	4.48788745254501	0.333	0.022	0	Monocytes	HLA-DQA2
CTSC	0	1.56740068456272	0.746	0.435	0	Monocytes	CTSC
GM2A	0	3.2325286367228	0.368	0.058	0	Monocytes	GM2A
GAA	0	2.18863538139329	0.431	0.121	0	Monocytes	GAA
CSTA	0	3.11841892613429	0.359	0.052	0	Monocytes	CSTA
GPCPD1	0	2.54891016984853	0.408	0.101	0	Monocytes	GPCPD1
SYK	0	3.29439891684412	0.343	0.037	0	Monocytes	SYK
SNX10	0	3.09705533381861	0.361	0.055	0	Monocytes	SNX10
LY96	0	2.461924724528	0.386	0.083	0	Monocytes	LY96
RGS19	0	2.53840738105582	0.381	0.078	0	Monocytes	RGS19
TAGAP	0	2.54281497364407	0.35	0.05	0	Monocytes	TAGAP
SLC31A2	0	3.12242781965692	0.35	0.05	0	Monocytes	SLC31A2
VSIR	0	1.86848481176788	0.484	0.184	0	Monocytes	VSIR
CASP1	0	2.86549864038244	0.355	0.057	0	Monocytes	CASP1
M6PR	0	1.70507242135442	0.471	0.174	0	Monocytes	M6PR
PLA2G7	0	7.6637232163018	0.298	0.003	0	Monocytes	PLA2G7
SLC15A3	0	3.83748442031926	0.323	0.028	0	Monocytes	SLC15A3
APBB1IP	0	2.48801328602664	0.353	0.058	0	Monocytes	APBB1IP
CD48	0	2.22403565024518	0.351	0.058	0	Monocytes	CD48
SIRPA	0	3.33595519312678	0.329	0.038	0	Monocytes	SIRPA
GRN	0	2.39687000690413	0.901	0.611	0	Monocytes	GRN
OTUD1	0	3.605072660645	0.332	0.045	0	Monocytes	OTUD1
PTGS1	0	4.575135150855	0.303	0.016	0	Monocytes	PTGS1
CD74	0	3.58616703112201	0.986	0.7	0	Monocytes	CD74
AP1S2	0	2.34322783346456	0.375	0.089	0	Monocytes	AP1S2
SAMSN1	0	2.24046380274427	0.34	0.054	0	Monocytes	SAMSN1
CCDC88A	0	1.85983743638267	0.413	0.127	0	Monocytes	CCDC88A
METRNL	0	2.45009845340413	0.372	0.089	0	Monocytes	METRNL
GNA13	0	2.47629475369482	0.357	0.074	0	Monocytes	GNA13
STAB1	0	3.54711862909652	0.31	0.03	0	Monocytes	STAB1
IL10RA	0	2.61088174395166	0.324	0.044	0	Monocytes	IL10RA
RIN3	0	2.97450143781766	0.321	0.043	0	Monocytes	RIN3
G0S2	0	3.40132225100545	0.414	0.136	0	Monocytes	G0S2
MCOLN1	0	2.67639661028632	0.345	0.068	0	Monocytes	MCOLN1
MPEG1	0	7.1211547793478	0.278	0.002	0	Monocytes	MPEG1
C3AR1	0	5.75605188595066	0.28	0.006	0	Monocytes	C3AR1
HEXA	0	2.30546576186487	0.369	0.095	0	Monocytes	HEXA
MYO1F	0	3.70642931533369	0.292	0.021	0	Monocytes	MYO1F
MXD1	0	2.0410939310289	0.385	0.115	0	Monocytes	MXD1
NCKAP1L	0	3.84270374893299	0.288	0.019	0	Monocytes	NCKAP1L
MRC1	0	6.18386472354272	0.27	0.004	0	Monocytes	MRC1
CSF2RA	0	5.36698795634797	0.27	0.006	0	Monocytes	CSF2RA
SLC25A19	0	3.79791311335914	0.291	0.027	0	Monocytes	SLC25A19
MCEMP1	0	8.91042588385846	0.264	0.001	0	Monocytes	MCEMP1
FGR	0	4.89054741829934	0.273	0.011	0	Monocytes	FGR
FCN1	0	9.05181433601337	0.263	0.001	0	Monocytes	FCN1
CTSB	0	2.67290687191616	0.955	0.694	0	Monocytes	CTSB
ABI3	0	2.7529518638143	0.31	0.049	0	Monocytes	ABI3
RETN	0	9.59169441945695	0.262	0.001	0	Monocytes	RETN
ABCA1	0	2.11795759185841	0.37	0.11	0	Monocytes	ABCA1
CARD16	0	2.01264931592428	0.365	0.105	0	Monocytes	CARD16
PTGER4	0	2.12000954517404	0.364	0.106	0	Monocytes	PTGER4
ARHGAP4	0	2.33423026186355	0.318	0.06	0	Monocytes	ARHGAP4
GLIPR2	0	2.13636732537283	0.349	0.093	0	Monocytes	GLIPR2
THBD	0	2.55456824904264	0.316	0.06	0	Monocytes	THBD
LRRC25	0	7.07144533207888	0.258	0.002	0	Monocytes	LRRC25
NPL	0	5.49534225450428	0.262	0.007	0	Monocytes	NPL
CCRL2	0	3.86242051094763	0.279	0.024	0	Monocytes	CCRL2
TLR2	0	5.17048753804934	0.263	0.008	0	Monocytes	TLR2
FAM49A	0	3.38597772330242	0.284	0.031	0	Monocytes	FAM49A
SDSL	0	2.886702791218	0.301	0.048	0	Monocytes	SDSL
AOAH	0	3.72001915470591	0.27	0.018	0	Monocytes	AOAH
IGFLR1	0	4.43406693720659	0.263	0.012	0	Monocytes	IGFLR1
RBKS	0	2.46091516970776	0.335	0.086	0	Monocytes	RBKS
AP1B1	0	2.38489219637482	0.323	0.075	0	Monocytes	AP1B1
NAIP	0	3.97470730876483	0.266	0.019	0	Monocytes	NAIP
DOK3	0	5.63063880213647	0.251	0.005	0	Monocytes	DOK3
FMNL1	0	2.70355616619623	0.29	0.044	0	Monocytes	FMNL1
FPR3	0	6.9481985510712	0.247	0.002	0	Monocytes	FPR3
ATP6V0C	0	1.37227226297409	0.918	0.675	0	Monocytes	ATP6V0C
CD84	0	4.74276619520044	0.25	0.009	0	Monocytes	CD84
SLC8A1	0	3.38842902314222	0.266	0.026	0	Monocytes	SLC8A1
ARPC3	0	1.38854898497884	0.965	0.726	0	Monocytes	ARPC3
DOK2	0	2.12424520391435	0.282	0.045	0	Monocytes	DOK2
STXBP2	0	3.46232068289395	0.294	0.06	0	Monocytes	STXBP2
IL4I1	0	4.44304943211223	0.249	0.015	0	Monocytes	IL4I1
LILRB1	0	6.01462886796859	0.237	0.004	0	Monocytes	LILRB1
CD300C	0	5.87855077808736	0.236	0.004	0	Monocytes	CD300C
SLC16A10	0	5.45160950157193	0.234	0.005	0	Monocytes	SLC16A10
SLA	0	2.54650888688123	0.264	0.035	0	Monocytes	SLA
GPR84	0	6.68951827587521	0.231	0.002	0	Monocytes	GPR84
MANBA	0	2.09281327350362	0.311	0.082	0	Monocytes	MANBA
KYNU	0	2.5658159848123	0.277	0.05	0	Monocytes	KYNU
RASSF5	0	2.21502856317223	0.294	0.067	0	Monocytes	RASSF5
CLEC4A	0	5.83973803645552	0.23	0.004	0	Monocytes	CLEC4A
CD33	0	6.65339531334901	0.228	0.002	0	Monocytes	CD33
HLA-DOA	0	4.45623780955493	0.238	0.012	0	Monocytes	HLA-DOA
ITGAM	0	5.06806022779423	0.232	0.007	0	Monocytes	ITGAM
ACSL1	0	2.78161916982378	0.282	0.057	0	Monocytes	ACSL1
SLC43A3	0	2.14483650185586	0.307	0.082	0	Monocytes	SLC43A3
IRF8	0	3.18488837555834	0.261	0.039	0	Monocytes	IRF8
PTAFR	0	3.09575383659637	0.251	0.031	0	Monocytes	PTAFR
RELT	0	2.62985941876593	0.263	0.044	0	Monocytes	RELT
KCNAB2	0	2.93935376783661	0.251	0.032	0	Monocytes	KCNAB2
CYTH4	0	3.68927955160921	0.237	0.018	0	Monocytes	CYTH4
LILRB3	0	6.71973668142255	0.22	0.002	0	Monocytes	LILRB3
JAML	0	3.52753650259848	0.236	0.019	0	Monocytes	JAML
DOCK8	0	2.43734417741662	0.26	0.045	0	Monocytes	DOCK8
GAL3ST4	0	4.43726188248424	0.229	0.017	0	Monocytes	GAL3ST4
FOLR2	0	8.58307751318685	0.213	0.001	0	Monocytes	FOLR2
MARCH1	0	5.46883849053562	0.215	0.004	0	Monocytes	MARCH1
LILRA6	0	7.11143234991455	0.211	0.001	0	Monocytes	LILRA6
CAMK1	0	2.51486083576892	0.275	0.066	0	Monocytes	CAMK1
SATB1	0	2.50373651268954	0.261	0.054	0	Monocytes	SATB1
TM6SF1	0	4.57289418628475	0.217	0.01	0	Monocytes	TM6SF1
ANPEP	0	2.63328571071794	0.25	0.045	0	Monocytes	ANPEP
HLA-E	0	0.878506869286251	0.969	0.764	0	Monocytes	HLA-E
LPXN	0	2.28975837900586	0.257	0.053	0	Monocytes	LPXN
VMO1	0	4.41268513066801	0.219	0.016	0	Monocytes	VMO1
SIGLEC10	0	5.81277403435004	0.206	0.003	0	Monocytes	SIGLEC10
MYO1G	0	2.95789836152507	0.228	0.027	0	Monocytes	MYO1G
SLAMF8	0	4.85705195300464	0.209	0.008	0	Monocytes	SLAMF8
OSCAR	0	6.04664300980503	0.203	0.003	0	Monocytes	OSCAR
HAMP	0	7.07249266064821	0.202	0.003	0	Monocytes	HAMP
IL6R	0	2.53086839075621	0.239	0.043	0	Monocytes	IL6R
SH2B3	0	2.69171911810035	0.233	0.037	0	Monocytes	SH2B3
SIGLEC7	0	6.40092370057612	0.198	0.002	0	Monocytes	SIGLEC7
CD300LF	0	6.94639814443982	0.196	0.001	0	Monocytes	CD300LF
PRAM1	0	6.15572792789522	0.198	0.003	0	Monocytes	PRAM1
CD300E	0	8.54424455092137	0.194	0.001	0	Monocytes	CD300E
LILRA2	0	6.86648253627086	0.195	0.002	0	Monocytes	LILRA2
CLEC5A	0	6.93019272051923	0.194	0.002	0	Monocytes	CLEC5A
PIK3AP1	0	2.94291130424276	0.217	0.028	0	Monocytes	PIK3AP1
LILRA5	0	7.86310734506719	0.187	0.001	0	Monocytes	LILRA5
NAPSA	0	4.26598482561143	0.193	0.008	0	Monocytes	NAPSA
DOCK4	0	2.43547864992633	0.223	0.04	0	Monocytes	DOCK4
SIGLEC9	0	7.06551237632514	0.184	0.001	0	Monocytes	SIGLEC9
CD72	0	4.54962543093092	0.191	0.009	0	Monocytes	CD72
PSAP	0	2.52173463000891	0.984	0.802	0	Monocytes	PSAP
DOCK2	0	3.37456694638285	0.196	0.017	0	Monocytes	DOCK2
TFEC	0	6.85453468296642	0.177	0.001	0	Monocytes	TFEC
PREX1	0	2.38300894145262	0.212	0.036	0	Monocytes	PREX1
EPB41L3	0	2.94936587872773	0.202	0.027	0	Monocytes	EPB41L3
BTK	0	5.44256331328568	0.179	0.004	0	Monocytes	BTK
SASH3	0	2.45100598487333	0.206	0.031	0	Monocytes	SASH3
BIN2	0	2.40296871800213	0.208	0.033	0	Monocytes	BIN2
SCIMP	0	5.61060910008033	0.178	0.003	0	Monocytes	SCIMP
OGFRL1	0	3.02541335674899	0.201	0.027	0	Monocytes	OGFRL1
CIITA	0	3.31443797273777	0.193	0.019	0	Monocytes	CIITA
SIGLEC1	0	6.89794487641274	0.174	0.001	0	Monocytes	SIGLEC1
C19orf38	0	5.65484909358629	0.176	0.004	0	Monocytes	C19orf38
LINC01678	0	5.50262310723903	0.176	0.004	0	Monocytes	LINC01678
NLRP3	0	5.29690577245469	0.176	0.005	0	Monocytes	NLRP3
DMXL2	0	2.59103105571662	0.206	0.035	0	Monocytes	DMXL2
AQP9	0	8.43121881249554	0.172	0.001	0	Monocytes	AQP9
GZF1	0	2.65977443778406	0.208	0.038	0	Monocytes	GZF1
CARD9	0	4.51126608626431	0.172	0.007	0	Monocytes	CARD9
ARHGAP30	0	2.5810368915149	0.193	0.029	0	Monocytes	ARHGAP30
GPR34	0	6.1825773409828	0.166	0.002	0	Monocytes	GPR34
HCAR2	0	4.82991619354113	0.173	0.009	0	Monocytes	HCAR2
AC004687.1	0	3.05352342408162	0.182	0.019	0	Monocytes	AC004687.1
KLHL6	0	3.67137662878538	0.171	0.012	0	Monocytes	KLHL6
MERTK	0	4.14998148382764	0.166	0.01	0	Monocytes	MERTK
ASGR1	0	4.03552540249438	0.165	0.011	0	Monocytes	ASGR1
MARCO	0	9.19689763386147	0.154	0.001	0	Monocytes	MARCO
CCR1	0	4.51147585555209	0.16	0.008	0	Monocytes	CCR1
BMP2K	0	2.67659481146353	0.18	0.03	0	Monocytes	BMP2K
HCAR3	0	5.05949330093083	0.155	0.006	0	Monocytes	HCAR3
IRF5	0	3.51807266175115	0.16	0.013	0	Monocytes	IRF5
RNF144B	0	3.37325889423369	0.162	0.017	0	Monocytes	RNF144B
NRROS	0	3.9947188755663	0.155	0.01	0	Monocytes	NRROS
STAC3	0	5.66734869561069	0.145	0.003	0	Monocytes	STAC3
HVCN1	0	2.79275100097855	0.168	0.027	0	Monocytes	HVCN1
FCGR1B	0	7.95250226835329	0.142	0.001	0	Monocytes	FCGR1B
PLCB2	0	3.85412730414814	0.151	0.01	0	Monocytes	PLCB2
SNCA	0	2.94320964370324	0.156	0.016	0	Monocytes	SNCA
SLC37A2	0	3.53825333077993	0.152	0.012	0	Monocytes	SLC37A2
CD300LB	0	6.03679567346631	0.14	0.002	0	Monocytes	CD300LB
FABP3	0	4.02111825696669	0.148	0.012	0	Monocytes	FABP3
APOBR	0	4.24668566143166	0.142	0.007	0	Monocytes	APOBR
OTOA	0	6.71942865879755	0.135	0.001	0	Monocytes	OTOA
SIRPB1	0	3.96466293020977	0.142	0.009	0	Monocytes	SIRPB1
CLEC10A	0	4.43346063543642	0.135	0.003	0	Monocytes	CLEC10A
SLC2A5	0	4.59888939481769	0.137	0.006	0	Monocytes	SLC2A5
IL10	0	6.23984738697475	0.133	0.002	0	Monocytes	IL10
CXorf21	0	5.37857471959687	0.133	0.003	0	Monocytes	CXorf21
HPGDS	0	6.1313302235355	0.131	0.002	0	Monocytes	HPGDS
HLA-DQB2	0	3.03288423347196	0.134	0.006	0	Monocytes	HLA-DQB2
AC245014.3	0	3.01290967629204	0.147	0.02	0	Monocytes	AC245014.3
S100A12	0	11.7336657279895	0.127	0	0	Monocytes	S100A12
DPEP2	0	4.61206869419772	0.133	0.006	0	Monocytes	DPEP2
ATP5F1E	0	1.01869271462331	0.971	0.844	0	Monocytes	ATP5F1E
RNASE2	0	8.24523084798201	0.126	0	0	Monocytes	RNASE2
SAT1	0	1.83160966718198	0.993	0.869	0	Monocytes	SAT1
ADAMTSL4	0	3.08439583579359	0.141	0.018	0	Monocytes	ADAMTSL4
SLAMF7	0	3.55513919202467	0.134	0.012	0	Monocytes	SLAMF7
IL10RB-DT	0	5.64747107279674	0.124	0.002	0	Monocytes	IL10RB-DT
LINC01094	0	5.91537664380951	0.123	0.002	0	Monocytes	LINC01094
HK3	0	8.59344854892214	0.12	0	0	Monocytes	HK3
EVI2B	0	3.7100811641411	0.129	0.01	0	Monocytes	EVI2B
APOBEC3A	0	8.8840782780061	0.12	0.001	0	Monocytes	APOBEC3A
HPSE	0	3.28075710848757	0.132	0.015	0	Monocytes	HPSE
NFAM1	0	6.39381572510486	0.118	0.001	0	Monocytes	NFAM1
TRPM2	0	4.39333151800487	0.121	0.005	0	Monocytes	TRPM2
SH3BGRL3	0	1.10564844012468	0.96	0.845	0	Monocytes	SH3BGRL3
PIK3R5	0	3.79107814519906	0.122	0.008	0	Monocytes	PIK3R5
CFP	0	3.69160687686811	0.128	0.015	0	Monocytes	CFP
CD80	0	4.82003634187565	0.116	0.004	0	Monocytes	CD80
CLEC12A	0	4.27482679475904	0.119	0.007	0	Monocytes	CLEC12A
P2RX7	0	3.82644121384206	0.119	0.009	0	Monocytes	P2RX7
YBX1	0	1.01262480826633	0.965	0.855	0	Monocytes	YBX1
FGD2	0	3.70512969034088	0.115	0.008	0	Monocytes	FGD2
ADAMDEC1	0	7.27495650436046	0.107	0.001	0	Monocytes	ADAMDEC1
TNFAIP8L2	0	5.80020511450193	0.105	0.002	0	Monocytes	TNFAIP8L2
SIGLEC12	0	7.3271270716256	0.101	0.001	0	Monocytes	SIGLEC12
PADI2	0	5.11472646490179	0.102	0.002	0	Monocytes	PADI2
CD1D	0	4.03329702900782	0.104	0.006	0	Monocytes	CD1D
OAZ1	0	1.32620140543076	0.988	0.89	0	Monocytes	OAZ1
CST3	0	0.816928188166157	0.989	0.892	0	Monocytes	CST3
TLR1	0	3.69706701726822	0.102	0.008	0	Monocytes	TLR1
S100B	0	1.95103265017809	0.101	0.009	0	Monocytes	S100B
HLA-B	0	1.12838113248707	1	0.953	0	Monocytes	HLA-B
PFN1	0	1.23489321772002	0.992	0.945	0	Monocytes	PFN1
HLA-C	0	0.84057991661098	0.996	0.957	0	Monocytes	HLA-C
RPS28	0	0.800321881117317	0.997	0.97	0	Monocytes	RPS28
TMSB4X	0	0.976688421718908	0.999	0.987	0	Monocytes	TMSB4X
FTL	0	3.07257751814545	1	0.989	0	Monocytes	FTL
B2M	0	0.843183747037086	1	0.994	0	Monocytes	B2M
FTH1	0	2.06785800425439	1	0.995	0	Monocytes	FTH1
ICOSLG	2.356558570717e-307	3.08702027375302	0.123	0.015	5.48324048234432e-303	Monocytes	ICOSLG
LIMS1	4.75075218448489e-307	1.59698511564753	0.57	0.255	1.10540501828595e-302	Monocytes	LIMS1
DENND3	1.3873445424387e-306	2.34851476769779	0.204	0.039	3.22807328134636e-302	Monocytes	DENND3
SPN	5.47048186306625e-306	2.41605264375716	0.164	0.026	1.27287171989826e-301	Monocytes	SPN
RPL39	4.95774869510993e-304	0.695497293830351	0.994	0.962	1.15356896637818e-299	Monocytes	RPL39
MYO9B	9.28539439054071e-304	1.79519226587227	0.366	0.112	2.16052556679101e-299	Monocytes	MYO9B
GIMAP4	4.95760944172051e-303	2.09701155724375	0.23	0.049	1.15353656489953e-298	Monocytes	GIMAP4
MAP3K8	8.11838782002332e-301	1.69861076034933	0.502	0.202	1.88898647796303e-296	Monocytes	MAP3K8
NAPA	9.06727194407199e-301	1.49692963155416	0.626	0.311	2.10977283594667e-296	Monocytes	NAPA
AC015912.3	4.04929902468191e-299	2.52601060272108	0.243	0.056	9.42190897062986e-295	Monocytes	AC015912.3
RAC2	5.3756812290131e-297	1.25844904646031	0.52	0.196	1.25081350836677e-292	Monocytes	RAC2
ACTB	3.96868977180565e-295	0.793787850646128	1	0.996	9.23434736103738e-291	Monocytes	ACTB
HSD17B14	7.11254567378868e-291	2.72499028680264	0.169	0.029	1.65494712737715e-286	Monocytes	HSD17B14
FBP1	2.98984988372732e-289	2.95143138143859	0.371	0.127	6.95678270945673e-285	Monocytes	FBP1
SLC16A3	5.34067646091946e-288	1.19880070503054	0.644	0.303	1.24266859892674e-283	Monocytes	SLC16A3
INSIG1	1.13501336947148e-286	2.21265006006169	0.454	0.183	2.64094910808623e-282	Monocytes	INSIG1
LRMDA	1.10147172427248e-285	2.11126294829755	0.245	0.058	2.5629044080372e-281	Monocytes	LRMDA
CYTIP	7.85749194877809e-284	0.923514118589285	0.316	0.084	1.82828122664169e-279	Monocytes	CYTIP
ANXA5	3.04451388634542e-283	0.971339236491575	0.892	0.758	7.08397491074851e-279	Monocytes	ANXA5
GAS2L3	4.66408097515838e-282	2.95865009301245	0.116	0.014	1.08523836129985e-277	Monocytes	GAS2L3
SERPINB9	1.52782320579331e-281	1.98611823517253	0.282	0.075	3.55493903523987e-277	Monocytes	SERPINB9
CEBPB	1.564788505361e-281	1.4996466892782	0.614	0.311	3.64094989427398e-277	Monocytes	CEBPB
NAGA	1.67531054834945e-281	1.98538404523347	0.292	0.08	3.8981125838995e-277	Monocytes	NAGA
C9orf72	3.43209183615731e-281	2.61003334931334	0.171	0.03	7.98579128437083e-277	Monocytes	C9orf72
CEBPA	1.12879297821856e-280	3.06311786118476	0.118	0.015	2.62647550171894e-276	Monocytes	CEBPA
ARID5A	9.97872679320965e-280	1.35772976433967	0.474	0.181	2.32185015024402e-275	Monocytes	ARID5A
PARVB	3.56339633730502e-279	1.85215109264103	0.302	0.085	8.29131059764132e-275	Monocytes	PARVB
VAV1	4.72146269361314e-279	2.50460440276889	0.162	0.028	1.09858993954991e-274	Monocytes	VAV1
MIR155HG	1.26966263712423e-276	3.0169975480565	0.126	0.017	2.95425102406065e-272	Monocytes	MIR155HG
CELF2	1.73951534852585e-272	1.7078523314397	0.295	0.081	4.04750431294995e-268	Monocytes	CELF2
RPL26	6.47951707020594e-272	0.919029340845673	0.912	0.697	1.50765403189552e-267	Monocytes	RPL26
SNN	5.14490579929284e-271	2.73254889246826	0.145	0.023	1.19711668137946e-266	Monocytes	SNN
SH3TC1	1.39328109562032e-269	2.13309115910908	0.223	0.051	3.24188645328936e-265	Monocytes	SH3TC1
AC092803.2	7.5394327683931e-269	2.93341814129339	0.147	0.024	1.75427521654971e-264	Monocytes	AC092803.2
KCTD12	4.52848028039433e-267	1.75051569480537	0.301	0.086	1.05368679164215e-262	Monocytes	KCTD12
AKR1B1	5.67669484629529e-267	1.80073671089145	0.46	0.194	1.32085335683599e-262	Monocytes	AKR1B1
EPSTI1	6.61934039019575e-267	1.96155268986834	0.387	0.14	1.54018812199075e-262	Monocytes	EPSTI1
KDM6B	2.03173583806189e-266	1.5780798824832	0.532	0.243	4.7274429480024e-262	Monocytes	KDM6B
SH3BP1	4.48984266445432e-266	2.26851796587326	0.19	0.039	1.04469659116523e-261	Monocytes	SH3BP1
HBEGF	8.83564846829728e-266	1.75654730760839	0.573	0.288	2.05587868560341e-261	Monocytes	HBEGF
BTG1	4.35782115121901e-265	0.875905590776596	0.914	0.776	1.01397782546564e-260	Monocytes	BTG1
BRI3	6.83201763363448e-264	1.59268069290052	0.492	0.211	1.58967386299407e-259	Monocytes	BRI3
ARL8B	5.11475246640232e-263	1.53440346198295	0.455	0.179	1.19010060388249e-258	Monocytes	ARL8B
MMP9	9.59080981121072e-263	2.13932915437617	0.115	0.015	2.23158962687251e-258	Monocytes	MMP9
DOCK10	9.94123513511454e-263	2.22790218575224	0.18	0.035	2.31312659123845e-258	Monocytes	DOCK10
FUOM	8.96126923090489e-262	1.86807035007837	0.315	0.096	2.08510812464695e-257	Monocytes	FUOM
TMEM176B	1.30059100698042e-259	1.32407328709685	0.72	0.457	3.02621515504204e-255	Monocytes	TMEM176B
H3F3A	1.99907492379006e-258	0.80844059919068	0.987	0.95	4.65144753267472e-254	Monocytes	H3F3A
MGAT4A	4.03267884833835e-257	1.89921656417979	0.249	0.064	9.38323714431368e-253	Monocytes	MGAT4A
NAF1	4.32780700417486e-257	2.42708873271721	0.31	0.099	1.00699413373141e-252	Monocytes	NAF1
RPS6KA1	6.76807229046389e-257	2.33079277907122	0.189	0.039	1.57479506054514e-252	Monocytes	RPS6KA1
ST8SIA4	7.72363185223232e-256	2.16332782125381	0.194	0.041	1.79713465937742e-251	Monocytes	ST8SIA4
CD69	1.53316283186499e-255	0.816353542085393	0.328	0.095	3.56736327718346e-251	Monocytes	CD69
NFKBIE	2.55741156161503e-251	1.93952722866569	0.305	0.094	5.95058522156586e-247	Monocytes	NFKBIE
RPS27	8.69235355522762e-250	0.509933863385172	0.993	0.967	2.02253682523036e-245	Monocytes	RPS27
PGD	1.36311499245596e-246	1.59261743769935	0.442	0.179	3.17169596444654e-242	Monocytes	PGD
POU2F2	1.01414614896524e-245	2.20423103777715	0.164	0.031	2.35971525941232e-241	Monocytes	POU2F2
TTYH3	2.88361458822811e-244	2.05931506189138	0.237	0.061	6.70959442388917e-240	Monocytes	TTYH3
BASP1	7.11607009179094e-244	2.05891710776275	0.365	0.134	1.65576718895792e-239	Monocytes	BASP1
HLA-A	6.98978963968242e-243	0.559876824761668	0.997	0.98	1.6263842533613e-238	Monocytes	HLA-A
INPP5D	1.63016897832368e-242	2.10607253132013	0.182	0.038	3.79307717876355e-238	Monocytes	INPP5D
TNF	8.14151760481917e-241	1.87130565392615	0.186	0.04	1.89436831628932e-236	Monocytes	TNF
HRH2	1.6458065808525e-240	2.46143902760655	0.116	0.017	3.82946275232759e-236	Monocytes	HRH2
CD93	1.94170462114059e-240	1.10766814486724	0.224	0.053	4.51795831246993e-236	Monocytes	CD93
KLF4	5.91595941459966e-240	1.4521622577228	0.687	0.444	1.37652543658905e-235	Monocytes	KLF4
CD44	3.6786169128112e-239	1.19702558179636	0.686	0.375	8.5594058327291e-235	Monocytes	CD44
TOM1	7.82485672996062e-238	1.53511184378282	0.441	0.182	1.82068766392724e-233	Monocytes	TOM1
PRMT9	2.28222332772828e-237	2.2293192011204	0.203	0.048	5.31027723895817e-233	Monocytes	PRMT9
ATP6AP1	2.61202206904251e-237	1.32324921972471	0.586	0.307	6.0776529502481e-233	Monocytes	ATP6AP1
BEST1	3.73893407973767e-237	2.54685258083971	0.139	0.024	8.6997518167336e-233	Monocytes	BEST1
TWF2	6.86984803568833e-237	1.41169075141283	0.508	0.231	1.59847624094396e-232	Monocytes	TWF2
THAP2	2.37393507316719e-235	2.21299047634831	0.243	0.067	5.52367212824542e-231	Monocytes	THAP2
RPS29	2.58045640780986e-235	0.745983134569406	0.873	0.591	6.00420596969197e-231	Monocytes	RPS29
SLC3A2	5.63471207442262e-235	0.987082839530782	0.755	0.449	1.31108480547665e-230	Monocytes	SLC3A2
BID	8.22593322096854e-234	1.65816393397644	0.378	0.14	1.91401014185496e-229	Monocytes	BID
TET2	5.46783029797646e-233	1.96541585530426	0.225	0.057	1.27225475373316e-228	Monocytes	TET2
KCNMA1	1.21053498292887e-232	2.52662804811245	0.14	0.025	2.81667279827889e-228	Monocytes	KCNMA1
RGCC	1.7117617030847e-232	1.28392757474108	0.631	0.333	3.98292713073749e-228	Monocytes	RGCC
RRAGD	2.17934873697031e-232	2.9074565413471	0.107	0.015	5.07090864118253e-228	Monocytes	RRAGD
GRASP	2.43722466793813e-232	2.04726721832962	0.23	0.06	5.67093435735844e-228	Monocytes	GRASP
RNF149	4.46624136831619e-232	1.3005742341615	0.578	0.291	1.03920504157981e-227	Monocytes	RNF149
ZFAND5	6.68372409817904e-232	1.21802086883293	0.714	0.44	1.5551689231643e-227	Monocytes	ZFAND5
F13A1	1.08248318025043e-230	1.968279891428	0.244	0.067	2.5187218638067e-226	Monocytes	F13A1
MX1	1.89259359571803e-230	2.23555051500981	0.363	0.141	4.40368677851672e-226	Monocytes	MX1
SNX8	3.7354027354443e-230	2.03944227900499	0.241	0.066	8.69153508483179e-226	Monocytes	SNX8
RB1	1.17290870424964e-229	1.8340686975643	0.306	0.099	2.72912397304807e-225	Monocytes	RB1
NFKBID	1.8323419643398e-229	1.99435735882302	0.209	0.051	4.26349328262584e-225	Monocytes	NFKBID
MICAL1	2.63257594308172e-229	1.93976942123388	0.222	0.057	6.12547770436254e-225	Monocytes	MICAL1
GPR137B	1.86920455188586e-228	2.11008935656748	0.263	0.078	4.34926515132802e-224	Monocytes	GPR137B
TNNI2	2.6615725104093e-228	2.46711180565232	0.11	0.016	6.19294691722037e-224	Monocytes	TNNI2
RAPGEF1	1.18953558499421e-227	1.90858907922949	0.233	0.062	2.76781139916453e-223	Monocytes	RAPGEF1
CD38	9.44404095527858e-224	2.814746949395	0.104	0.014	2.19743944947422e-219	Monocytes	CD38
MILR1	7.11068630781653e-223	2.42637323663543	0.148	0.028	1.65451449010275e-218	Monocytes	MILR1
PLEKHO2	8.59988030504352e-223	2.30877514797936	0.161	0.033	2.00102014937753e-218	Monocytes	PLEKHO2
SYNGR2	2.45963900544377e-222	0.946192455883223	0.76	0.45	5.72308803786656e-218	Monocytes	SYNGR2
PCBP1	3.91151301578268e-221	0.798438285276829	0.912	0.761	9.10130848512314e-217	Monocytes	PCBP1
CKLF	6.55811442441255e-221	1.60505542638947	0.348	0.125	1.52594206427231e-216	Monocytes	CKLF
MALT1	7.27039729067047e-221	2.18629878748852	0.189	0.044	1.69167604159321e-216	Monocytes	MALT1
LPCAT1	2.22119204470912e-220	2.03766853865549	0.208	0.052	5.16826964962917e-216	Monocytes	LPCAT1
ADPGK	2.81101595437389e-220	1.75876387425605	0.288	0.091	6.54067192263716e-216	Monocytes	ADPGK
HEXB	2.87283630146309e-217	1.34050783336079	0.532	0.263	6.68451550624431e-213	Monocytes	HEXB
GPR65	5.47596738958359e-216	2.17431370293269	0.158	0.032	1.27414809220831e-211	Monocytes	GPR65
NAGK	1.33343398338709e-214	1.57221839371707	0.395	0.16	3.10263419254509e-210	Monocytes	NAGK
GNAI2	3.03188785569502e-214	1.13767889576007	0.582	0.298	7.05459666263118e-210	Monocytes	GNAI2
ZNF267	3.63883322156263e-213	1.67336880364491	0.305	0.102	8.46683713993192e-209	Monocytes	ZNF267
RASSF2	1.23577959783697e-210	2.32755362219516	0.151	0.031	2.87541196824706e-206	Monocytes	RASSF2
ARL4C	1.16313119110708e-209	1.77807145501242	0.426	0.189	2.70637365546796e-205	Monocytes	ARL4C
SLC7A5	5.19596629301092e-209	1.44930102812898	0.409	0.167	1.20899743705778e-204	Monocytes	SLC7A5
AC020656.1	6.88327880546801e-209	2.60171961963938	0.118	0.019	1.6016013124563e-204	Monocytes	AC020656.1
ELL2	1.81761979588373e-207	1.43392361137089	0.436	0.188	4.22923774106227e-203	Monocytes	ELL2
ME2	1.82659992115624e-206	2.05281664838646	0.216	0.058	4.25013269654633e-202	Monocytes	ME2
MFSD12	2.98150601733259e-206	1.92801367868332	0.221	0.06	6.93736820112946e-202	Monocytes	MFSD12
JARID2	4.20353609651895e-206	2.16573710097925	0.188	0.046	9.78078778938028e-202	Monocytes	JARID2
VIM	1.01756407704818e-205	0.68390366800629	0.992	0.76	2.36766809447571e-201	Monocytes	VIM
S100A11	3.13876387526636e-201	0.585670035780121	0.979	0.929	7.30327578496976e-197	Monocytes	S100A11
CACNA2D4	1.04930355310395e-200	2.59616793918396	0.107	0.017	2.44151950736226e-196	Monocytes	CACNA2D4
JMY	3.11636450882836e-198	2.09006231282602	0.244	0.075	7.25115693914184e-194	Monocytes	JMY
CNDP2	6.62887016904687e-197	1.56797315248237	0.351	0.136	1.54240551093383e-192	Monocytes	CNDP2
CFL1	2.71074182036052e-196	0.587307719212219	0.986	0.965	6.30735406761485e-192	Monocytes	CFL1
RIPK2	7.55364794596229e-196	1.59360765592078	0.35	0.136	1.75758280406651e-191	Monocytes	RIPK2
IFI44L	1.18532021278478e-194	1.93287814988054	0.26	0.084	2.75800307110763e-190	Monocytes	IFI44L
TKT	5.36701148699968e-192	1.13634975304435	0.625	0.357	1.24879623279509e-187	Monocytes	TKT
UBA52	2.28660161635659e-191	0.613034510765272	0.978	0.932	5.32046464093851e-187	Monocytes	UBA52
PAK1	3.15555459392998e-191	1.57162869882016	0.325	0.12	7.34234442915627e-187	Monocytes	PAK1
AMPD2	8.33663534514483e-190	1.98411588226138	0.212	0.06	1.9397683121083e-185	Monocytes	AMPD2
USP36	1.50302841018125e-189	1.54648986681117	0.346	0.135	3.49724650480973e-185	Monocytes	USP36
RUNX3	1.86060120516967e-189	1.64535496966015	0.195	0.051	4.32924688418879e-185	Monocytes	RUNX3
GNB4	2.56968845713559e-189	1.74896246116434	0.269	0.089	5.97915110206308e-185	Monocytes	GNB4
RHBDF2	5.28962277685569e-189	1.70646891554343	0.226	0.066	1.23078942771878e-184	Monocytes	RHBDF2
ITGB7	2.03014285828375e-188	2.39092784177675	0.144	0.031	4.72373640265464e-184	Monocytes	ITGB7
FNIP2	1.20141858275536e-187	1.7629645988381	0.267	0.088	2.79546075835517e-183	Monocytes	FNIP2
RNF13	2.56521304142794e-187	1.39051464431968	0.422	0.188	5.96873770479454e-183	Monocytes	RNF13
RANBP2	7.96072406074798e-186	1.66986533982309	0.363	0.151	1.85230127445484e-181	Monocytes	RANBP2
TUBA1B	1.00445551702854e-185	1.0333724015083	0.893	0.791	2.33716709702202e-181	Monocytes	TUBA1B
TPM3	2.85074994301849e-185	0.758896939158706	0.873	0.67	6.63312496741542e-181	Monocytes	TPM3
VEGFA	4.26887605142081e-185	1.49465983816927	0.379	0.159	9.93282079644594e-181	Monocytes	VEGFA
SLC31A1	5.07003056236e-185	2.0076735343025	0.223	0.067	1.17969471124992e-180	Monocytes	SLC31A1
PABPC1	7.20695364905381e-184	0.687276630170572	0.939	0.849	1.67691397506184e-179	Monocytes	PABPC1
RPL37	9.25057318756664e-184	0.524269842254824	0.994	0.966	2.15242336928301e-179	Monocytes	RPL37
DBI	2.05537664567529e-182	1.10662855592599	0.707	0.478	4.78245037915727e-178	Monocytes	DBI
FKBP15	3.03826296300202e-182	1.83488597975545	0.227	0.069	7.06943026231311e-178	Monocytes	FKBP15
MOB1A	7.27856980898539e-181	1.26755346162331	0.451	0.211	1.69357762315472e-176	Monocytes	MOB1A
RPL38	2.65994250825039e-180	0.673618506373599	0.919	0.743	6.18915422819702e-176	Monocytes	RPL38
CSK	5.6521963244035e-180	1.66531380436714	0.249	0.08	1.31515304076221e-175	Monocytes	CSK
SORL1	6.11721871403505e-180	1.69896386980976	0.247	0.079	1.42335445038168e-175	Monocytes	SORL1
GLIPR1	8.26994864157989e-180	1.27998354211731	0.416	0.184	1.92425164992281e-175	Monocytes	GLIPR1
EREG	7.77195547852661e-178	2.36956092627087	0.278	0.101	1.80837860074357e-173	Monocytes	EREG
TNFAIP3	8.25923714943168e-178	0.648110807504569	0.55	0.271	1.92175929992976e-173	Monocytes	TNFAIP3
RCSD1	1.07281989644593e-177	1.90288646042055	0.165	0.04	2.4962373350504e-173	Monocytes	RCSD1
IKZF1	3.45274127262845e-177	1.85171256550474	0.148	0.033	8.03383839315188e-173	Monocytes	IKZF1
IFI6	3.75002050814619e-177	2.01115627555716	0.562	0.355	8.72554771835456e-173	Monocytes	IFI6
AP2S1	1.10859568487998e-176	1.00921427226094	0.671	0.429	2.57948043957874e-172	Monocytes	AP2S1
GMIP	2.78800038700662e-176	2.11384362641113	0.145	0.033	6.48711930048701e-172	Monocytes	GMIP
GNS	5.2884966762481e-176	1.4900661906565	0.334	0.131	1.23052740662941e-171	Monocytes	GNS
IL18	4.77246254746475e-175	1.39238644925809	0.338	0.132	1.1104565855441e-170	Monocytes	IL18
ARAP1	5.90379105209432e-175	1.62163002891779	0.266	0.091	1.37369410200131e-170	Monocytes	ARAP1
IFNGR1	6.62751023407056e-175	1.42029503784818	0.41	0.188	1.54208908126354e-170	Monocytes	IFNGR1
LTC4S	9.35372685171435e-175	2.6418382467381	0.18	0.049	2.17642516385689e-170	Monocytes	LTC4S
PABPC4	2.3244209443734e-174	1.30393610760426	0.432	0.202	5.40846265336802e-170	Monocytes	PABPC4
ETF1	2.56944620094032e-174	1.27319606593425	0.447	0.213	5.97858742034794e-170	Monocytes	ETF1
TLR4	5.1387565877042e-174	2.52487635330732	0.105	0.019	1.19568588282701e-169	Monocytes	TLR4
H2AFY	8.40847340202466e-174	1.13244407402081	0.563	0.316	1.9564835911831e-169	Monocytes	H2AFY
ARPC1B	1.01783044671462e-173	1.25621377591239	0.409	0.181	2.36828788341558e-169	Monocytes	ARPC1B
BNIP3L	4.47889953419232e-173	1.21411118592525	0.598	0.353	1.04215034361587e-168	Monocytes	BNIP3L
ISG15	1.48390918793554e-172	1.88890192226062	0.506	0.289	3.45275989848841e-168	Monocytes	ISG15
TRAF3IP3	2.7247931406314e-172	2.13812132861758	0.122	0.024	6.34004867962114e-168	Monocytes	TRAF3IP3
TBC1D7	4.98737393886746e-172	1.91563215029502	0.202	0.059	1.16046216809568e-167	Monocytes	TBC1D7
MAPKAPK3	7.06274283498466e-172	1.73698866404767	0.224	0.069	1.64335900284423e-167	Monocytes	MAPKAPK3
CD109	1.64490775916976e-171	1.69212817785702	0.247	0.082	3.82737137403619e-167	Monocytes	CD109
MCL1	2.33175265741803e-171	0.804174890004238	0.835	0.638	5.42552208328027e-167	Monocytes	MCL1
SELPLG	3.17341398608362e-171	1.73022589858276	0.208	0.061	7.38389966281937e-167	Monocytes	SELPLG
GPRIN3	6.9072452401267e-170	1.57624627134786	0.193	0.054	1.60717782247268e-165	Monocytes	GPRIN3
AC007952.4	8.73963294444219e-170	1.71272331773302	0.246	0.082	2.03353779351281e-165	Monocytes	AC007952.4
MKNK1	8.91240398359217e-170	1.81871428747067	0.203	0.059	2.07373815890223e-165	Monocytes	MKNK1
ITGA4	1.33553963282663e-169	1.58169948269483	0.195	0.055	3.107533617661e-165	Monocytes	ITGA4
DNASE2	1.37149809172188e-169	1.73303730336816	0.346	0.149	3.19120175981847e-165	Monocytes	DNASE2
SEMA6B	5.07302628354696e-168	2.24158951493663	0.139	0.032	1.18039175565571e-163	Monocytes	SEMA6B
VASH1	3.38716364479162e-167	2.36521651600103	0.113	0.022	7.88125236870115e-163	Monocytes	VASH1
NRIP3	8.60366513430735e-167	2.35230785486461	0.127	0.027	2.00190080345063e-162	Monocytes	NRIP3
AC025164.1	2.94818040140479e-166	2.14146228298014	0.146	0.034	6.85982615798865e-162	Monocytes	AC025164.1
ST3GAL6	7.61750733936378e-166	2.22586057470465	0.136	0.031	1.77244160772316e-161	Monocytes	ST3GAL6
GNPDA1	7.25291355284537e-163	1.63096913468514	0.268	0.097	1.68760792547606e-158	Monocytes	GNPDA1
AF213884.3	1.47743673134912e-162	2.43410018038567	0.107	0.02	3.43769978650314e-158	Monocytes	AF213884.3
STX4	7.33768348440297e-162	1.44331388124445	0.388	0.177	1.70733219315088e-157	Monocytes	STX4
FOSL2	4.81535872941592e-161	1.25146280169353	0.468	0.24	1.1204376691605e-156	Monocytes	FOSL2
CPM	8.74461373976132e-161	2.02110851228642	0.183	0.052	2.03469672496766e-156	Monocytes	CPM
SOAT1	9.58134216560809e-161	1.67201902872956	0.243	0.083	2.22938669509369e-156	Monocytes	SOAT1
P2RX4	2.17717332684679e-160	1.62021875321565	0.249	0.086	5.06584689690711e-156	Monocytes	P2RX4
FES	3.94050449692301e-160	1.90468190132366	0.173	0.047	9.16876586344045e-156	Monocytes	FES
LGALS2	5.67801074127044e-160	2.11470244123395	0.136	0.031	1.3211595392788e-155	Monocytes	LGALS2
ATP2B1	1.00124605047735e-159	1.53626521169902	0.387	0.181	2.3296993102507e-155	Monocytes	ATP2B1
MAP1LC3B	2.64783664244854e-159	0.972765108621187	0.72	0.495	6.16098629964927e-155	Monocytes	MAP1LC3B
ARHGAP45	1.47364894905598e-158	1.68419635380364	0.182	0.051	3.42888637466346e-154	Monocytes	ARHGAP45
FAM96A	3.17860389573057e-158	1.26417914665874	0.397	0.182	7.3959755445859e-154	Monocytes	FAM96A
DEF6	5.33972473216047e-158	1.500496528218	0.202	0.06	1.2424471506791e-153	Monocytes	DEF6
PSTPIP2	1.68131685920544e-157	2.37066143495367	0.106	0.02	3.91208806799923e-153	Monocytes	PSTPIP2
USF2	1.10192571477778e-156	1.46849250240037	0.293	0.113	2.56396075314494e-152	Monocytes	USF2
YWHAH	1.35140116886365e-156	1.4102327799782	0.57	0.369	3.14444023971193e-152	Monocytes	YWHAH
ACER3	1.59807479538327e-156	1.84386905674543	0.185	0.054	3.71840043389779e-152	Monocytes	ACER3
ATP13A3	1.94836667185592e-156	1.53498773331511	0.254	0.09	4.53345957207434e-152	Monocytes	ATP13A3
CLIC1	3.02766213073655e-156	0.515966827137759	0.957	0.866	7.0447642457978e-152	Monocytes	CLIC1
MYD88	6.16308795954253e-156	1.62247069395997	0.269	0.1	1.43402730642636e-151	Monocytes	MYD88
SCPEP1	1.25758730128735e-154	1.23509715687275	0.399	0.186	2.9261541326354e-150	Monocytes	SCPEP1
AKIRIN2	1.26296152526617e-154	1.36166927922612	0.39	0.182	2.93865887698933e-150	Monocytes	AKIRIN2
PSME2	6.54178408628844e-154	1.01486088644558	0.685	0.467	1.52214232119759e-149	Monocytes	PSME2
ADAM8	9.04479575477661e-154	1.70930098075784	0.27	0.101	2.10454307622142e-149	Monocytes	ADAM8
SGK3	9.21938469715365e-154	2.11376754493236	0.132	0.03	2.14516643133371e-149	Monocytes	SGK3
PNRC1	5.14206515949713e-153	0.741385860235341	0.869	0.694	1.19645572131179e-148	Monocytes	PNRC1
PPARD	4.20178603889498e-152	1.73569504815389	0.187	0.055	9.77671575530084e-148	Monocytes	PPARD
ALCAM	1.72562643208422e-151	1.56647449830484	0.246	0.087	4.01518758217356e-147	Monocytes	ALCAM
RBM47	3.40768523819746e-151	1.32648896403577	0.313	0.125	7.92900201223786e-147	Monocytes	RBM47
FAM210A	9.05214162558342e-151	1.79577789067101	0.257	0.096	2.10625231344075e-146	Monocytes	FAM210A
QKI	1.91158359986345e-150	1.42365249424045	0.278	0.105	4.44787272016228e-146	Monocytes	QKI
PLA2G15	1.04569681504581e-149	1.87040549493094	0.18	0.053	2.43312734924859e-145	Monocytes	PLA2G15
UBE2D3	8.43831677140027e-149	0.683958244430255	0.822	0.619	1.96342754636941e-144	Monocytes	UBE2D3
SH3BP2	2.68763329854816e-148	1.53427866298973	0.226	0.076	6.25358515906186e-144	Monocytes	SH3BP2
GABARAPL1	5.93736775530528e-148	1.30208343591059	0.469	0.254	1.38150672930443e-143	Monocytes	GABARAPL1
ABHD12	1.56731793144338e-147	1.39329727319912	0.368	0.171	3.64683536288247e-143	Monocytes	ABHD12
ELF1	3.57619786216015e-147	0.938595666608589	0.529	0.287	8.32109718567425e-143	Monocytes	ELF1
RAB7B	4.42635072887924e-147	2.49557634563009	0.104	0.021	1.02992328759562e-142	Monocytes	RAB7B
IER5	1.34527779458798e-146	1.4598391292043	0.401	0.196	3.13019237244732e-142	Monocytes	IER5
GGA2	1.51518477952546e-146	1.6213659396037	0.215	0.071	3.52553194499983e-142	Monocytes	GGA2
AKR1A1	1.90050809990798e-146	1.13019469118333	0.541	0.323	4.42210224686589e-142	Monocytes	AKR1A1
MX2	2.06541358137332e-146	1.60302142518239	0.236	0.083	4.80580432113944e-142	Monocytes	MX2
YPEL5	3.16535163500797e-146	0.842786252341287	0.596	0.357	7.36514018433654e-142	Monocytes	YPEL5
RALA	5.8313849758051e-146	1.28723515139135	0.532	0.328	1.35684665617033e-141	Monocytes	RALA
PDE4DIP	1.33400147376988e-145	1.48217747496287	0.358	0.165	3.10395462916777e-141	Monocytes	PDE4DIP
ATG3	1.40498040863325e-145	1.22001264851327	0.426	0.214	3.26910841480784e-141	Monocytes	ATG3
RNASEK	2.25023774722445e-145	1.32290631246475	0.324	0.137	5.23585319024186e-141	Monocytes	RNASEK
WARS	3.16728841077392e-145	1.61690344868905	0.31	0.129	7.36964667418875e-141	Monocytes	WARS
PLEKHB2	4.00541513799903e-145	1.23220880018333	0.401	0.192	9.31979994309615e-141	Monocytes	PLEKHB2
SELENOK	1.57442349440821e-144	1.18871095966195	0.617	0.398	3.66336858678903e-140	Monocytes	SELENOK
ARL4A	2.07035526043854e-144	1.22408808824686	0.473	0.258	4.81730261998839e-140	Monocytes	ARL4A
PLD3	1.8595635242995e-143	1.81614746433453	0.548	0.365	4.32683240834008e-139	Monocytes	PLD3
ARPC2	2.24787246933958e-143	0.654865126584581	0.89	0.769	5.23034966165934e-139	Monocytes	ARPC2
ARPC5	3.44838780455488e-142	0.907746758343667	0.638	0.409	8.02370874363829e-138	Monocytes	ARPC5
ALDH2	5.64362204539887e-142	1.25061639800783	0.38	0.178	1.31315797752341e-137	Monocytes	ALDH2
SETDB2	7.33037380841233e-142	2.15676098595938	0.128	0.031	1.70563137774138e-137	Monocytes	SETDB2
ABCG1	3.16398201915454e-141	1.53001682915533	0.243	0.088	7.36195336216878e-137	Monocytes	ABCG1
PDE4A	1.08924144118874e-140	1.60872216970946	0.233	0.083	2.53444698535795e-136	Monocytes	PDE4A
KLF6	1.1904160783673e-140	0.883734732603616	0.914	0.865	2.76986013114503e-136	Monocytes	KLF6
CEP170	1.31016522909412e-140	1.34051746083142	0.301	0.124	3.04849245505619e-136	Monocytes	CEP170
AC016831.5	3.75708863712582e-140	1.93308552090701	0.123	0.029	8.74199384086435e-136	Monocytes	AC016831.5
ICAM1	4.22122297915034e-140	0.696755438902267	0.48	0.243	9.82194162788701e-136	Monocytes	ICAM1
GLRX	1.47125750414944e-139	1.25821037487136	0.366	0.17	3.42332196065492e-135	Monocytes	GLRX
ATP5MG	2.39222708416079e-139	0.616229787482274	0.896	0.759	5.56623397942533e-135	Monocytes	ATP5MG
AVPI1	2.47558244159273e-139	1.31146623205806	0.316	0.135	5.76018522509796e-135	Monocytes	AVPI1
DAB2	1.22880452440575e-138	1.34156345621267	0.433	0.227	2.8591823673873e-134	Monocytes	DAB2
HSPA1A	2.34687234197782e-138	0.758902022179021	0.941	0.868	5.46070256531399e-134	Monocytes	HSPA1A
PSTPIP1	3.81411908506055e-138	1.74087314278227	0.128	0.031	8.8746922871189e-134	Monocytes	PSTPIP1
IRF7	4.64044426522419e-138	1.77742722531137	0.392	0.194	1.07973857163237e-133	Monocytes	IRF7
CPPED1	5.19209381302041e-137	1.64733289023441	0.195	0.063	1.20809638841359e-132	Monocytes	CPPED1
GUSB	8.01860506510016e-137	1.26860335181137	0.381	0.184	1.86576902654751e-132	Monocytes	GUSB
SNX2	6.52072474061341e-136	1.22510136662455	0.376	0.179	1.51724223264593e-131	Monocytes	SNX2
PYGL	1.20659306233509e-135	1.56513309862286	0.228	0.082	2.80750073744129e-131	Monocytes	PYGL
MEF2C	3.53334049903059e-135	1.12955931511416	0.288	0.114	8.22137667314438e-131	Monocytes	MEF2C
GCA	4.31304717382753e-135	1.61822849432845	0.218	0.076	1.00355981640619e-130	Monocytes	GCA
DBNL	4.40703780351859e-135	1.1693216941885	0.418	0.212	1.02542955612271e-130	Monocytes	DBNL
COMMD9	2.58689929298697e-134	1.46831095856934	0.257	0.1	6.01919727492209e-130	Monocytes	COMMD9
NABP1	3.30594755207832e-134	1.36658678752429	0.221	0.077	7.69227876417585e-130	Monocytes	NABP1
GGA1	4.46098754881191e-134	1.40317462232602	0.239	0.088	1.03798258285755e-129	Monocytes	GGA1
GPAT3	1.22291517759844e-133	2.14596717607593	0.14	0.037	2.84547903523606e-129	Monocytes	GPAT3
B3GNT5	1.25402027679695e-133	1.52960409991753	0.232	0.085	2.91785438005114e-129	Monocytes	B3GNT5
SELL	2.24538907120832e-133	1.87476890337527	0.109	0.024	5.22457129088751e-129	Monocytes	SELL
AL133415.1	4.72385757954496e-133	1.73958198924924	0.199	0.067	1.09914718160852e-128	Monocytes	AL133415.1
RAB7A	1.0327639670829e-132	0.845405657388258	0.643	0.423	2.40303519860849e-128	Monocytes	RAB7A
ATF5	1.22859261846506e-132	1.57722748443562	0.329	0.15	2.85868930464451e-128	Monocytes	ATF5
CYTH1	2.00990681552081e-132	1.25553682515997	0.289	0.118	4.67665117835381e-128	Monocytes	CYTH1
DAPK1	7.28496930498598e-132	1.47818543446673	0.238	0.088	1.69506665788414e-127	Monocytes	DAPK1
TCIRG1	1.43075838062635e-131	1.10048697383384	0.417	0.21	3.32908860004139e-127	Monocytes	TCIRG1
EVI2A	5.07512676235242e-131	1.98325256668401	0.124	0.031	1.18088049506416e-126	Monocytes	EVI2A
ZYX	7.27347833688633e-131	0.829880601467588	0.706	0.501	1.69239293942671e-126	Monocytes	ZYX
ZFYVE16	1.01497587128613e-130	1.54374722858776	0.233	0.086	2.36164585730857e-126	Monocytes	ZFYVE16
MFNG	3.85862958832783e-130	1.86744702605651	0.139	0.037	8.97825932612119e-126	Monocytes	MFNG
SLC1A3	3.9253742776951e-130	2.10515724190813	0.114	0.027	9.13356086934096e-126	Monocytes	SLC1A3
RPS21	6.46482633558522e-130	0.396705079062824	0.979	0.924	1.50423579176397e-125	Monocytes	RPS21
COPE	1.03818670264178e-129	0.985862224046764	0.513	0.294	2.41565281970691e-125	Monocytes	COPE
LHFPL2	1.99649229153875e-129	1.62742240694958	0.206	0.072	4.64543826395236e-125	Monocytes	LHFPL2
ACTR2	1.11256303422513e-128	1.01404561189282	0.454	0.242	2.58871166803504e-124	Monocytes	ACTR2
IFIT3	1.16928687103223e-128	1.97727640684725	0.188	0.063	2.7206966915178e-124	Monocytes	IFIT3
CYB5R4	1.83323198348063e-128	1.78360148096848	0.151	0.043	4.26556417916273e-124	Monocytes	CYB5R4
LACTB	2.85607649428339e-128	1.40072594520536	0.256	0.101	6.6455187868986e-124	Monocytes	LACTB
VMA21	7.2346221299581e-128	1.40049319614607	0.259	0.103	1.68335187719865e-123	Monocytes	VMA21
C1orf54	1.66627512675037e-127	1.48373495375663	0.241	0.092	3.87708896492277e-123	Monocytes	C1orf54
HACD4	4.05075945308659e-127	1.61505209344199	0.193	0.065	9.42530709544187e-123	Monocytes	HACD4
TMSB10	4.90119268356115e-127	0.33609346993391	0.998	0.992	1.14040951361101e-122	Monocytes	TMSB10
NFKB1	6.11745645540289e-127	1.48210772608775	0.288	0.124	1.42340976804314e-122	Monocytes	NFKB1
SMS	3.30307455567942e-126	1.16001716455163	0.408	0.209	7.68559387615487e-122	Monocytes	SMS
CTSA	5.29692365205908e-126	1.01720622338705	0.615	0.42	1.23248819536111e-121	Monocytes	CTSA
AMPD3	7.41450270233904e-126	2.15732911962971	0.104	0.023	1.72520648878025e-121	Monocytes	AMPD3
WIPF1	1.24489787670657e-125	1.05327182928306	0.332	0.149	2.89662837952084e-121	Monocytes	WIPF1
MTHFD2	1.12579684785618e-124	1.17133031626562	0.34	0.159	2.61950410559176e-120	Monocytes	MTHFD2
TALDO1	1.42952173521756e-124	0.839856883052056	0.643	0.424	3.32621117350421e-120	Monocytes	TALDO1
PNP	2.72435956142056e-124	0.954117129686251	0.5	0.288	6.33903982751335e-120	Monocytes	PNP
ELMO1	3.39300912761206e-123	1.59865184898167	0.162	0.05	7.89485363812774e-119	Monocytes	ELMO1
IFIT2	4.34258076080334e-123	2.42123072381282	0.151	0.045	1.01043169142372e-118	Monocytes	IFIT2
SH3BGRL	8.29306877968338e-123	0.783843823634405	0.616	0.384	1.92963124365673e-118	Monocytes	SH3BGRL
CD302	1.38446870742484e-122	1.82860579795538	0.152	0.045	3.22138178843611e-118	Monocytes	CD302
CKS2	4.30776769222757e-122	1.38722034656967	0.348	0.17	1.00233138662751e-117	Monocytes	CKS2
CREB5	3.32011614883372e-121	1.28859168981456	0.184	0.061	7.7252462551063e-117	Monocytes	CREB5
FABP5	5.03338530986971e-121	1.16132501522495	0.496	0.288	1.17116809390048e-116	Monocytes	FABP5
SOCS3	2.15911687587347e-120	0.708551023486758	0.565	0.34	5.02383314678238e-116	Monocytes	SOCS3
ADCY7	7.6370181446626e-120	1.94189720782388	0.116	0.029	1.77698138190009e-115	Monocytes	ADCY7
UBE2L6	1.25670590133212e-119	1.20404878983372	0.456	0.266	2.92410329121957e-115	Monocytes	UBE2L6
PTPN7	3.58905171826332e-119	1.50744244999337	0.132	0.036	8.35100553805509e-115	Monocytes	PTPN7
RABGEF1	2.65251589909477e-118	1.73372574886948	0.161	0.051	6.17187399401371e-114	Monocytes	RABGEF1
PSMB10	3.54978846927624e-118	0.891695681267929	0.495	0.278	8.25964781031195e-114	Monocytes	PSMB10
NEK6	4.01242670631817e-118	1.23747488279478	0.316	0.145	9.33611446026112e-114	Monocytes	NEK6
GAB2	7.65641976745519e-118	1.85041598968856	0.13	0.036	1.78149575149147e-113	Monocytes	GAB2
SERP1	8.78152515894397e-118	0.678708519011156	0.828	0.682	2.04328527398308e-113	Monocytes	SERP1
BEX4	1.28746000447247e-117	1.45332951095808	0.241	0.096	2.99566193840654e-113	Monocytes	BEX4
TRPV2	3.10673534438064e-117	1.57113844484951	0.185	0.064	7.22875179930488e-113	Monocytes	TRPV2
CAMK1D	3.75804363091561e-116	1.54195644813689	0.18	0.061	8.74421592041443e-112	Monocytes	CAMK1D
ATG16L2	1.24058018481277e-115	1.73060125829371	0.155	0.048	2.88658197402236e-111	Monocytes	ATG16L2
TMEM273	5.00973261068749e-115	2.01028345225887	0.107	0.026	1.16566458385477e-110	Monocytes	TMEM273
EIF4A3	6.80874750484102e-115	1.04903137569622	0.596	0.396	1.58425936942641e-110	Monocytes	EIF4A3
SERF2	1.01061913904377e-114	0.418350202557691	0.989	0.965	2.35150861272704e-110	Monocytes	SERF2
ITM2B	1.03354947723275e-113	0.70180162174632	0.97	0.939	2.40486292362515e-109	Monocytes	ITM2B
DRAM2	1.90327015210597e-113	1.28118349981353	0.294	0.133	4.42852898992018e-109	Monocytes	DRAM2
TMEM251	4.76773610416491e-113	2.04803146944147	0.109	0.027	1.10935683671709e-108	Monocytes	TMEM251
GNG5	7.92795385443434e-113	0.589318267953787	0.84	0.691	1.84467630284978e-108	Monocytes	GNG5
FAU	9.22329803165645e-112	0.41241278930163	0.996	0.972	2.14607698600582e-107	Monocytes	FAU
RASGRP3	4.88203092096156e-111	1.92791642840778	0.105	0.026	1.13595095468934e-106	Monocytes	RASGRP3
MCM5	1.11012251458788e-110	1.79846063433521	0.169	0.057	2.58303306694309e-106	Monocytes	MCM5
UNC93B1	2.15392307843706e-110	1.26299727537546	0.261	0.111	5.01174821890735e-106	Monocytes	UNC93B1
LPCAT2	3.3301111254939e-110	1.25753527063395	0.227	0.089	7.74850256679922e-106	Monocytes	LPCAT2
CORO1C	9.69405323034832e-110	1.24842702872003	0.278	0.123	2.25561230563745e-105	Monocytes	CORO1C
COQ2	4.14081668117259e-109	1.71181036625212	0.151	0.048	9.63485225375238e-105	Monocytes	COQ2
OTULINL	2.32228609218725e-108	1.80697919513195	0.139	0.042	5.4034952793013e-104	Monocytes	OTULINL
FAM110A	3.08111520324184e-108	1.88813932170449	0.18	0.065	7.16913885490311e-104	Monocytes	FAM110A
OAS2	4.54658950153912e-107	1.79122554570966	0.147	0.046	1.05790044521812e-102	Monocytes	OAS2
RNF166	5.95366656623782e-107	1.41202569993215	0.171	0.058	1.38529913663222e-102	Monocytes	RNF166
FRMD4A	6.86195433874685e-107	1.56742533157383	0.147	0.046	1.59663953553962e-102	Monocytes	FRMD4A
DPP7	1.84074207443056e-105	0.798282391182732	0.563	0.354	4.28303865878502e-101	Monocytes	DPP7
RSAD2	6.34230458674985e-105	2.20875336134774	0.121	0.035	1.47572743124495e-100	Monocytes	RSAD2
MIF4GD	1.67187194946728e-104	1.41374009636286	0.222	0.089	3.89011165202046e-100	Monocytes	MIF4GD
LGALS1	5.34178241408115e-104	0.369251731129849	0.918	0.718	1.2429259321084e-99	Monocytes	LGALS1
UBXN11	7.35120084929741e-104	1.57771327877465	0.171	0.06	1.71047741361452e-99	Monocytes	UBXN11
APBB3	1.19988002342326e-103	1.88172731592404	0.128	0.038	2.79188083850125e-99	Monocytes	APBB3
HSPA1B	2.00301440076563e-103	0.625980161142558	0.904	0.805	4.66061390770148e-99	Monocytes	HSPA1B
ID2	2.38024205132766e-103	0.741059794830119	0.683	0.474	5.5383472050292e-99	Monocytes	ID2
NEU1	2.86942818561543e-103	0.999425907402013	0.471	0.281	6.67658550228999e-99	Monocytes	NEU1
BAX	3.62313774498322e-103	0.848058265578904	0.492	0.292	8.43031690502696e-99	Monocytes	BAX
FMNL2	5.75886189402094e-103	1.6224403381285	0.144	0.046	1.33997198550079e-98	Monocytes	FMNL2
YIF1B	8.75216194853754e-103	1.10208049496655	0.326	0.161	2.03645304218571e-98	Monocytes	YIF1B
IFNGR2	1.57130214285888e-102	0.950110564731437	0.452	0.261	3.65610582600405e-98	Monocytes	IFNGR2
CASP9	2.08653222975432e-102	1.76408222550856	0.128	0.038	4.85494319219235e-98	Monocytes	CASP9
BLVRA	2.96794702235094e-102	1.0950731249156	0.346	0.176	6.90581913160616e-98	Monocytes	BLVRA
TLE3	1.68747522611925e-101	1.4191817582187	0.224	0.092	3.92641735613428e-97	Monocytes	TLE3
PDXK	2.36246601343202e-101	1.10660094705732	0.313	0.152	5.49698592005363e-97	Monocytes	PDXK
SLC1A4	3.99858638577933e-101	1.94356426671022	0.112	0.031	9.30391080243134e-97	Monocytes	SLC1A4
SHTN1	1.18283868596349e-100	1.58459093147528	0.155	0.052	2.75222905449986e-96	Monocytes	SHTN1
SERPINB1	1.7394457829057e-100	0.766678511284848	0.586	0.38	4.04734244766498e-96	Monocytes	SERPINB1
CXorf40A	2.54410027211842e-100	1.81762536447307	0.146	0.048	5.91961251316514e-96	Monocytes	CXorf40A
NFIL3	7.68809984579364e-100	1.49208526931219	0.181	0.067	1.78886707211927e-95	Monocytes	NFIL3
OAS1	8.24326996321198e-100	1.34925519896861	0.258	0.116	1.91804405504016e-95	Monocytes	OAS1
TGIF1	8.3744721092275e-100	1.06929613914962	0.416	0.238	1.94857217037506e-95	Monocytes	TGIF1
PEPD	1.26589400003045e-99	1.06067786378644	0.333	0.167	2.94548215927084e-95	Monocytes	PEPD
IL3RA	4.70727323910034e-99	1.7234566669273	0.132	0.04	1.09528833727387e-94	Monocytes	IL3RA
RAB5C	8.04068086152602e-99	1.22228727560418	0.263	0.119	1.87090562285987e-94	Monocytes	RAB5C
ETV5	8.42505425591758e-99	1.57268819571557	0.165	0.058	1.9603416242669e-94	Monocytes	ETV5
PPM1M	1.94108241259644e-98	1.46289813015894	0.177	0.065	4.5165105576294e-94	Monocytes	PPM1M
IQGAP2	2.16753185158574e-98	1.19698409604092	0.241	0.103	5.04341311226969e-94	Monocytes	IQGAP2
PNPLA6	2.24806922660524e-98	1.69542632827027	0.15	0.05	5.23080747646508e-94	Monocytes	PNPLA6
PRKAG2	1.56570495609358e-97	1.53947235588946	0.159	0.055	3.64308229183853e-93	Monocytes	PRKAG2
JOSD1	3.3936758426288e-97	1.24136138745574	0.27	0.124	7.8964049506287e-93	Monocytes	JOSD1
DAZAP2	4.21721725201033e-97	0.599765363170316	0.745	0.54	9.81262110197765e-93	Monocytes	DAZAP2
IL18BP	4.66074182887618e-97	1.60218905001039	0.152	0.051	1.08446140874291e-92	Monocytes	IL18BP
NOP10	4.66780504678397e-97	0.890538077343629	0.58	0.399	1.0861048782857e-92	Monocytes	NOP10
RAP1A	5.23510553170874e-97	0.990629800668316	0.391	0.214	1.21810435511799e-92	Monocytes	RAP1A
SMAP2	7.37932362029674e-97	1.41031000332661	0.166	0.059	1.71702101997065e-92	Monocytes	SMAP2
MMP19	7.84628709855164e-97	2.27205389646677	0.181	0.07	1.825674082091e-92	Monocytes	MMP19
OSTF1	1.06648590139961e-96	0.989289702557886	0.378	0.203	2.48149939537661e-92	Monocytes	OSTF1
SHKBP1	1.68649733668446e-96	1.16230228473898	0.285	0.135	3.92414200299741e-92	Monocytes	SHKBP1
ENO1	2.55702908095067e-96	0.62370085395427	0.825	0.72	5.94969526555601e-92	Monocytes	ENO1
HERPUD1	2.67804059485593e-96	0.844902928621454	0.722	0.576	6.23126485611079e-92	Monocytes	HERPUD1
CAP1	5.0352559062088e-96	0.723809952243926	0.639	0.441	1.17160334425666e-91	Monocytes	CAP1
MAP3K2	9.62270449269815e-96	1.23611053933322	0.286	0.137	2.23901088136101e-91	Monocytes	MAP3K2
ERP44	1.0691098622713e-95	0.970494617269662	0.388	0.213	2.48760482753286e-91	Monocytes	ERP44
ETV3	1.07009248674801e-95	1.49543887171164	0.195	0.077	2.48989119816526e-91	Monocytes	ETV3
CYCS	1.39205946052349e-94	0.714874711897239	0.609	0.403	3.23904395274607e-90	Monocytes	CYCS
MYO5A	1.6808925118731e-94	1.59540780452165	0.139	0.045	3.91110069662632e-90	Monocytes	MYO5A
UQCR11	3.42568938773065e-94	0.620076321436937	0.72	0.54	7.97089406737167e-90	Monocytes	UQCR11
RAB31	4.3239660573463e-94	0.342274791689089	0.594	0.347	1.00610042222334e-89	Monocytes	RAB31
CFLAR	8.03061412192087e-94	0.913485782876605	0.438	0.257	1.86856329388855e-89	Monocytes	CFLAR
CYP27A1	2.04167132413339e-93	2.30938277762271	0.2	0.085	4.75056083699356e-89	Monocytes	CYP27A1
NANS	2.18486179313684e-93	0.842190561926858	0.437	0.251	5.08373642027081e-89	Monocytes	NANS
ARHGAP9	7.81962655309572e-93	1.0507107493237	0.144	0.048	1.81947070637431e-88	Monocytes	ARHGAP9
XAF1	1.039445614875e-92	1.1669677064954	0.31	0.158	2.41858205669116e-88	Monocytes	XAF1
BLNK	1.18417493869133e-92	1.74027740798734	0.115	0.034	2.75533824734698e-88	Monocytes	BLNK
PAG1	1.19463428672447e-92	1.31092413416034	0.198	0.079	2.7796750583505e-88	Monocytes	PAG1
H3F3B	1.82776819819032e-92	0.404801964193898	0.993	0.986	4.25285104354925e-88	Monocytes	H3F3B
ALDOA	2.32993391383706e-92	0.544200516216004	0.791	0.656	5.42129023071607e-88	Monocytes	ALDOA
CHD1	2.43789326411453e-92	0.931224862911377	0.421	0.242	5.67249004694169e-88	Monocytes	CHD1
ETV6	3.21290366050542e-92	1.16189741689754	0.255	0.116	7.47578423726401e-88	Monocytes	ETV6
CHST11	6.98899515766001e-92	1.17264485173155	0.237	0.104	1.62619939328433e-87	Monocytes	CHST11
MCTP1	7.61434809944499e-92	0.960995336530895	0.161	0.057	1.77170651577886e-87	Monocytes	MCTP1
TMEM51	5.3194910004243e-91	1.33361566934688	0.208	0.087	1.23773916597873e-86	Monocytes	TMEM51
STK10	6.62220708038148e-91	1.33965671567089	0.198	0.08	1.54085514346316e-86	Monocytes	STK10
DRAP1	8.1477592834932e-91	0.740217375328194	0.619	0.43	1.8958206300832e-86	Monocytes	DRAP1
OAS3	1.00052799315765e-90	1.61577304028936	0.15	0.052	2.32802853447922e-86	Monocytes	OAS3
ATP5MF	2.17374541444669e-90	0.660729140780515	0.632	0.439	5.05787083033457e-86	Monocytes	ATP5MF
CLEC2B	2.19640387059116e-90	0.646900537672367	0.44	0.248	5.11059252609152e-86	Monocytes	CLEC2B
GRAMD1B	2.27437086237691e-90	1.82814838595152	0.1	0.027	5.2920061225786e-86	Monocytes	GRAMD1B
SRA1	4.00840225694682e-90	1.00586839844682	0.427	0.258	9.32675037146386e-86	Monocytes	SRA1
BCKDK	1.19862422438944e-89	1.09573574854856	0.29	0.142	2.78895884530935e-85	Monocytes	BCKDK
CMTM6	2.35523083568352e-89	0.82710290951063	0.457	0.276	5.48015110846841e-85	Monocytes	CMTM6
RNH1	5.17002219130611e-89	0.732057868424794	0.608	0.433	1.20296076347311e-84	Monocytes	RNH1
SLC17A5	5.86615098508339e-89	1.44765414847934	0.182	0.072	1.3649360112092e-84	Monocytes	SLC17A5
GRK2	6.40430840336855e-89	1.27312825383433	0.217	0.093	1.49015447929579e-84	Monocytes	GRK2
TNFRSF14	8.15282974137933e-89	0.933132859776558	0.362	0.195	1.89700042422414e-84	Monocytes	TNFRSF14
NUP214	1.10759471224991e-88	1.28839035061354	0.206	0.086	2.57715137646309e-84	Monocytes	NUP214
STX6	1.68184304975645e-88	1.30735687005113	0.195	0.079	3.91331240817332e-84	Monocytes	STX6
TRMT1	1.76506046513294e-88	1.32677510563751	0.202	0.084	4.10694269027132e-84	Monocytes	TRMT1
IFIT1	5.05156748794546e-88	2.04436430782124	0.119	0.038	1.17539872309515e-83	Monocytes	IFIT1
RAB32	5.1140076361089e-88	1.10206808907271	0.289	0.143	1.18992729676982e-83	Monocytes	RAB32
SNAPC1	2.44917974589746e-87	1.85263079320296	0.221	0.099	5.69875143275422e-83	Monocytes	SNAPC1
IDH2	3.0045590740103e-87	1.05553872000549	0.34	0.183	6.99100805340716e-83	Monocytes	IDH2
EDEM1	3.39343916633693e-87	1.56727174717587	0.134	0.045	7.89585425223278e-83	Monocytes	EDEM1
FLOT1	4.86334801795647e-87	0.713829015740221	0.575	0.386	1.13160381681811e-82	Monocytes	FLOT1
MBP	7.44539609093618e-87	0.980590217307758	0.287	0.14	1.73239476243903e-82	Monocytes	MBP
BLOC1S1	7.60979899656201e-87	1.13900851893829	0.259	0.122	1.77064803052005e-82	Monocytes	BLOC1S1
DUSP1	7.68822650089361e-87	0.633230565727236	0.946	0.917	1.78889654222793e-82	Monocytes	DUSP1
TOR2A	8.25566994872188e-87	1.66710762366746	0.127	0.041	1.92092928366861e-82	Monocytes	TOR2A
CD36	1.24325569367283e-86	0.628834247198584	0.14	0.047	2.89280734803793e-82	Monocytes	CD36
RAP2B	1.87065116184187e-86	1.05120418986923	0.28	0.136	4.35263112337367e-82	Monocytes	RAP2B
EVL	8.2745513444391e-86	0.685275648780841	0.247	0.11	1.92532260682409e-81	Monocytes	EVL
RPL37A	2.04464945529638e-85	0.355029819914404	0.974	0.937	4.75749035258362e-81	Monocytes	RPL37A
TFRC	2.43346358268947e-85	1.32803446900353	0.22	0.097	5.66218306420186e-81	Monocytes	TFRC
RPS24	2.87012381298156e-85	0.378760984020343	0.995	0.976	6.6782040880455e-81	Monocytes	RPS24
EDEM2	1.31006924388292e-84	1.38587799036237	0.198	0.083	3.04826911666678e-80	Monocytes	EDEM2
PFDN5	2.09964569694252e-83	0.43972847918435	0.963	0.908	4.88545560764585e-79	Monocytes	PFDN5
SNAI1	3.89854543844472e-83	1.21824649210551	0.345	0.192	9.07113552617317e-79	Monocytes	SNAI1
BCAT1	6.71597890332582e-83	0.997675184081545	0.219	0.096	1.56267397122585e-78	Monocytes	BCAT1
MTMR14	1.22795115874717e-82	1.20883300279776	0.211	0.092	2.85719675617291e-78	Monocytes	MTMR14
POMP	1.8710382364533e-82	0.637307694583658	0.669	0.493	4.35353176857955e-78	Monocytes	POMP
TGFB1	3.14202039720755e-82	0.828999638064395	0.4	0.231	7.31085306022252e-78	Monocytes	TGFB1
CD81	8.40544840261224e-82	0.903488383283016	0.438	0.269	1.95577973431982e-77	Monocytes	CD81
LAMTOR4	1.04142133227647e-81	0.666084248183092	0.62	0.442	2.42317915594089e-77	Monocytes	LAMTOR4
TFEB	1.12709772376709e-81	1.51971869365007	0.133	0.046	2.62253098366126e-77	Monocytes	TFEB
EAF1	5.31236170366107e-81	1.46305479303395	0.147	0.054	1.23608032120786e-76	Monocytes	EAF1
TCN2	5.33928708756691e-81	1.3698687770639	0.212	0.095	1.24234531953507e-76	Monocytes	TCN2
ABCD1	6.39275743045726e-81	1.74896246116435	0.102	0.03	1.4874667989188e-76	Monocytes	ABCD1
NQO2	2.25763544023916e-80	1.09603736994633	0.266	0.131	5.25306614234848e-76	Monocytes	NQO2
NSMAF	3.2171116522521e-80	1.58194172852546	0.12	0.039	7.48557539246018e-76	Monocytes	NSMAF
AGAP3	6.48111462957955e-80	1.36870307865274	0.176	0.071	1.50802575201057e-75	Monocytes	AGAP3
GCHFR	8.59124764310424e-80	1.96295884545615	0.249	0.124	1.99901150159749e-75	Monocytes	GCHFR
TNFSF12	9.97919871299664e-80	1.80706109407557	0.102	0.03	2.32195995654006e-75	Monocytes	TNFSF12
CEBPD	9.99786352698775e-80	0.74640752338287	0.527	0.353	2.32630288545951e-75	Monocytes	CEBPD
TFPT	1.58099629929788e-79	1.18800361819417	0.228	0.105	3.67866218920631e-75	Monocytes	TFPT
PCK2	1.80927102595007e-79	1.48843491094113	0.143	0.052	4.20981182318063e-75	Monocytes	PCK2
DENND5A	4.0143749422896e-79	1.51550502806491	0.135	0.048	9.34064761571943e-75	Monocytes	DENND5A
EIF4E	5.64701735328643e-79	1.12837366332833	0.326	0.18	1.31394799776269e-74	Monocytes	EIF4E
ZMIZ1	6.9320722053115e-79	1.08071100999249	0.256	0.124	1.61295456073188e-74	Monocytes	ZMIZ1
PLEKHO1	1.10791470482031e-78	1.21992722826042	0.199	0.086	2.57789593517589e-74	Monocytes	PLEKHO1
ATP6AP2	4.28583818970898e-78	0.792625006913509	0.521	0.354	9.97228829981486e-74	Monocytes	ATP6AP2
ETS2	5.75892891058871e-78	0.595375188173763	0.471	0.287	1.33998757891578e-73	Monocytes	ETS2
HSPE1	1.19528496089099e-77	0.505422892215427	0.825	0.686	2.78118904700117e-73	Monocytes	HSPE1
STAT1	1.26881385977558e-77	1.05692170718405	0.322	0.177	2.95227608892581e-73	Monocytes	STAT1
SRSF5	1.63706480709535e-77	0.569272312362154	0.657	0.472	3.80912239314947e-73	Monocytes	SRSF5
ENPP2	2.0667389275897e-77	0.870958128434364	0.124	0.042	4.80888813671572e-73	Monocytes	ENPP2
LAG3	2.79038509918869e-77	1.68427391323626	0.105	0.033	6.49266804879225e-73	Monocytes	LAG3
RRP12	5.36756814279303e-77	1.14355880397839	0.234	0.111	1.24892575546508e-72	Monocytes	RRP12
MSRA	9.55677376856144e-77	1.23627042211814	0.203	0.09	2.22367012046888e-72	Monocytes	MSRA
NCOA4	4.39533662658031e-76	1.033837095481	0.294	0.155	1.02270692627271e-71	Monocytes	NCOA4
CYFIP1	8.19335810821539e-76	1.04451928463078	0.271	0.137	1.90643056461956e-71	Monocytes	CYFIP1
MEF2A	1.10671810072716e-75	0.965096154014557	0.278	0.141	2.57511167677195e-71	Monocytes	MEF2A
AC016831.1	1.1936190359635e-75	1.57140972666886	0.109	0.035	2.77731277287988e-71	Monocytes	AC016831.1
BST1	1.98180649004423e-75	1.47457102311456	0.144	0.054	4.6112673410349e-71	Monocytes	BST1
ADCY3	6.81955660258486e-75	1.49465846043509	0.12	0.041	1.58677443028944e-70	Monocytes	ADCY3
SLC8B1	1.23535903944311e-74	1.22642502191881	0.184	0.078	2.87443341297622e-70	Monocytes	SLC8B1
RPL21	1.29994163218988e-74	0.36643249022611	0.971	0.944	3.0247041897794e-70	Monocytes	RPL21
PLEKHA2	1.43842648390364e-74	1.24128439767299	0.179	0.075	3.346930742747e-70	Monocytes	PLEKHA2
LAMP2	1.84572578895783e-74	0.851235386722522	0.388	0.23	4.29463476574708e-70	Monocytes	LAMP2
PTK2B	1.87073350766361e-74	1.38464964546034	0.134	0.049	4.35282272563168e-70	Monocytes	PTK2B
SAT2	3.21932335554595e-74	0.845948076533191	0.376	0.218	7.49072158368432e-70	Monocytes	SAT2
TRIM38	3.61820565406666e-74	1.1674591439758	0.193	0.084	8.4188409158823e-70	Monocytes	TRIM38
HMGN2	4.60359760031045e-74	0.742978684344485	0.703	0.532	1.07116508964024e-69	Monocytes	HMGN2
ACTR3	1.21494743599538e-73	0.665137653982474	0.548	0.373	2.82693969407406e-69	Monocytes	ACTR3
TBC1D2	1.43034898169782e-73	1.40392021573465	0.147	0.057	3.3281360106145e-69	Monocytes	TBC1D2
EFHD2	1.67647144227761e-73	0.786750697386914	0.374	0.215	3.90081375189155e-69	Monocytes	EFHD2
APLP2	1.92401945026129e-73	0.430211823106122	0.628	0.431	4.47680845686797e-69	Monocytes	APLP2
DBNDD2	5.83128366750601e-73	1.3068058355373	0.174	0.073	1.3568230837553e-68	Monocytes	DBNDD2
ABR	1.07588648091154e-71	1.20042805794984	0.182	0.078	2.50337266378497e-67	Monocytes	ABR
ATP5MD	2.00412486579514e-71	0.670315859562823	0.564	0.393	4.66319773773212e-67	Monocytes	ATP5MD
COX8A	2.87130367238441e-71	0.45131405343182	0.794	0.66	6.68094938490404e-67	Monocytes	COX8A
SEMA4A	3.75936566526262e-71	0.963403462708085	0.177	0.075	8.74729202993307e-67	Monocytes	SEMA4A
GSDME	5.34169555745778e-71	1.66466797462859	0.112	0.038	1.24290572230928e-66	Monocytes	GSDME
DOK1	7.21980039088491e-71	1.39856523989373	0.142	0.055	1.6799031549511e-66	Monocytes	DOK1
MOB3B	1.53688835690344e-70	1.42827924946829	0.129	0.047	3.57603182884292e-66	Monocytes	MOB3B
RXRA	1.67763268466506e-70	1.36058906291296	0.168	0.071	3.90351573067865e-66	Monocytes	RXRA
RPL36A	9.50604596477662e-70	0.619169191200191	0.553	0.38	2.21186677508422e-65	Monocytes	RPL36A
HPS1	1.0468909405534e-69	0.977071938080387	0.279	0.148	2.43590584047965e-65	Monocytes	HPS1
STK17B	1.64884374661427e-69	0.456616291446822	0.354	0.197	3.83652962962209e-65	Monocytes	STK17B
MPHOSPH6	3.15132061999722e-69	1.37788671694789	0.152	0.061	7.33249281860953e-65	Monocytes	MPHOSPH6
RHOA	5.55454179581831e-69	0.353110172466765	0.941	0.879	1.292430785051e-64	Monocytes	RHOA
IRAK1	6.01332214510205e-69	1.24042875141855	0.185	0.082	1.39917979672235e-64	Monocytes	IRAK1
ADAM28	7.95109202726909e-69	1.02253394396145	0.193	0.086	1.85006009290497e-64	Monocytes	ADAM28
COX4I1	8.2252626662752e-69	0.303681761796109	0.958	0.907	1.91385411718891e-64	Monocytes	COX4I1
MID1IP1	1.02414135914597e-68	1.3113289140492	0.258	0.136	2.38297211446085e-64	Monocytes	MID1IP1
TMEM140	1.2259513113465e-68	1.44888897776772	0.144	0.057	2.85254351124103e-64	Monocytes	TMEM140
LIMK1	4.41933676325928e-68	1.610417514008	0.104	0.035	1.02829127807517e-63	Monocytes	LIMK1
CCNH	1.36223777254254e-67	0.881641393819253	0.319	0.18	3.16965484915197e-63	Monocytes	CCNH
PLXNC1	3.77055875995707e-67	1.1669528128527	0.143	0.056	8.7733361226681e-63	Monocytes	PLXNC1
HERC5	5.97090039702294e-67	1.55498539478121	0.128	0.048	1.3893091043793e-62	Monocytes	HERC5
TMC8	6.30191531393175e-67	1.40729471907747	0.104	0.034	1.46632965524564e-62	Monocytes	TMC8
ACOT9	1.40053211488489e-66	1.03783917477943	0.242	0.123	3.25875812491415e-62	Monocytes	ACOT9
EIF4A1	2.5869578741392e-66	0.762238201024989	0.338	0.193	6.01933358154709e-62	Monocytes	EIF4A1
ADRB2	2.76830659441563e-66	1.60947279813231	0.11	0.038	6.44129578388629e-62	Monocytes	ADRB2
TENT4B	2.81132793637514e-66	1.50381912629758	0.135	0.052	6.54139784235767e-62	Monocytes	TENT4B
SSR1	2.86157506694172e-66	0.940285092175116	0.303	0.169	6.65831286575999e-62	Monocytes	SSR1
EIF4EBP1	6.61371757842585e-66	0.803388771557522	0.344	0.2	1.53887980614813e-61	Monocytes	EIF4EBP1
SP110	6.86347533860011e-66	1.02763837222142	0.294	0.164	1.59699344178547e-61	Monocytes	SP110
BANP	6.95535448673321e-66	1.35613161185873	0.136	0.053	1.61837188197308e-61	Monocytes	BANP
CDC42	7.54006554110913e-66	0.503885996562347	0.68	0.504	1.75442245010527e-61	Monocytes	CDC42
NDUFA3	1.0485630157614e-65	0.76950349765764	0.394	0.241	2.43979642507363e-61	Monocytes	NDUFA3
TUBGCP2	1.13136337711191e-65	0.945510198437784	0.275	0.147	2.63245630586399e-61	Monocytes	TUBGCP2
TMEM70	1.17961687101259e-65	1.03921412619495	0.272	0.147	2.74473253547209e-61	Monocytes	TMEM70
PLXND1	1.40425484646457e-65	1.06105134401598	0.177	0.078	3.26742017675377e-61	Monocytes	PLXND1
GALM	1.48934080107893e-65	1.28142250343495	0.174	0.077	3.46539817595045e-61	Monocytes	GALM
TMEM176A	1.5483155087021e-65	0.554256025814283	0.622	0.461	3.60262052564804e-61	Monocytes	TMEM176A
LRRFIP1	2.25986472313727e-65	0.495920910990957	0.738	0.564	5.2582532377958e-61	Monocytes	LRRFIP1
FLI1	4.22503807991084e-65	1.25557891016576	0.135	0.052	9.83081860433654e-61	Monocytes	FLI1
TRIB1	1.23815277815476e-64	0.767077255723949	0.362	0.214	2.88093388421051e-60	Monocytes	TRIB1
FAM129A	1.57967037459838e-64	1.14153364823896	0.17	0.074	3.67557702761552e-60	Monocytes	FAM129A
RASSF3	1.97682858472292e-64	1.55003508123566	0.102	0.035	4.5996847509333e-60	Monocytes	RASSF3
CSRNP1	3.3975499795531e-64	0.482827231776904	0.581	0.401	7.90541929242415e-60	Monocytes	CSRNP1
MAP2K3	4.32511707583694e-64	0.892681643707417	0.353	0.213	1.00636824120574e-59	Monocytes	MAP2K3
COLGALT1	1.90059338541284e-63	1.03937812695745	0.222	0.11	4.4223006891786e-59	Monocytes	COLGALT1
LTA4H	1.99161912150966e-63	1.31599392576673	0.273	0.153	4.63409937192868e-59	Monocytes	LTA4H
ATOX1	2.37172038386624e-63	0.764443828845235	0.481	0.332	5.51851898917996e-59	Monocytes	ATOX1
LAMTOR1	2.54062462105524e-63	0.671292137753277	0.551	0.399	5.91152536827133e-59	Monocytes	LAMTOR1
TOR3A	5.6870753676725e-63	1.17803552695794	0.229	0.117	1.32326869655004e-58	Monocytes	TOR3A
RASAL3	9.55061991837624e-63	1.21380294707918	0.112	0.04	2.22223824260778e-58	Monocytes	RASAL3
EIF2AK3	1.14539794431997e-62	1.33218222556621	0.15	0.063	2.66511193684371e-58	Monocytes	EIF2AK3
LINC00847	1.16217409399578e-62	1.61833301851186	0.103	0.036	2.70414668190938e-58	Monocytes	LINC00847
ZSWIM6	1.60612121903631e-62	1.19190595701307	0.162	0.07	3.73712285245369e-58	Monocytes	ZSWIM6
SPNS1	2.24613648340844e-62	0.952053642217807	0.262	0.14	5.22631036959476e-58	Monocytes	SPNS1
TRABD	2.3976131913378e-62	0.846101490593088	0.314	0.18	5.57876637360478e-58	Monocytes	TRABD
SRRM1	3.07006221307607e-62	0.549677751397023	0.572	0.404	7.14342075738541e-58	Monocytes	SRRM1
DDX3Y	4.54836253247144e-62	0.927129687097908	0.265	0.142	1.05831299405545e-57	Monocytes	DDX3Y
PER1	4.99158333189241e-62	0.834752353704679	0.313	0.178	1.16144160966473e-57	Monocytes	PER1
CSTB	5.21050209304395e-62	0.776957928274667	0.794	0.69	1.21237962700947e-57	Monocytes	CSTB
PRNP	6.23815466141569e-62	0.861790100170331	0.397	0.251	1.4514938266182e-57	Monocytes	PRNP
ATG2A	9.05097582129588e-62	1.14796080056478	0.161	0.07	2.10598105409913e-57	Monocytes	ATG2A
COMT	1.89707415981068e-61	0.565792407532827	0.581	0.421	4.41411215504749e-57	Monocytes	COMT
DRAM1	2.38823995303336e-61	1.14190417438658	0.185	0.086	5.55695672271802e-57	Monocytes	DRAM1
ODF3B	2.60153165793441e-61	0.768084738699429	0.287	0.158	6.05324386168179e-57	Monocytes	ODF3B
FNIP1	2.78520249522085e-61	0.896357672769202	0.272	0.147	6.48060916587987e-57	Monocytes	FNIP1
GNA12	3.94668768694744e-61	1.44106028893146	0.117	0.044	9.18315290998931e-57	Monocytes	GNA12
JUND	4.11600439072474e-61	0.688132576455943	0.578	0.42	9.57711901633833e-57	Monocytes	JUND
SCARB1	4.64098483354937e-61	1.13920588704123	0.17	0.076	1.07986435107027e-56	Monocytes	SCARB1
PMP22	5.3684886259785e-61	0.624487775264736	0.484	0.318	1.24913993349268e-56	Monocytes	PMP22
REEP4	5.53506404065225e-61	1.23095020436782	0.156	0.067	1.28789870097896e-56	Monocytes	REEP4
HNMT	7.09709212295843e-61	0.866079701734512	0.315	0.183	1.65135139516997e-56	Monocytes	HNMT
NADK	7.77404253395045e-61	1.22078898628742	0.157	0.068	1.80886421679959e-56	Monocytes	NADK
AXL	8.63859130480296e-61	1.12394844384085	0.2	0.097	2.01002742480155e-56	Monocytes	AXL
LIMD2	8.96929817637619e-61	0.766635647498791	0.216	0.106	2.08697629967921e-56	Monocytes	LIMD2
MSN	1.25785964009832e-60	0.514548851315371	0.476	0.309	2.92678781058078e-56	Monocytes	MSN
CLCN7	2.44373632118875e-60	1.25975818756847	0.139	0.057	5.68608567214199e-56	Monocytes	CLCN7
AKAP13	3.38656026613957e-60	0.537763262744882	0.591	0.422	7.87984842725356e-56	Monocytes	AKAP13
PLEKHM2	5.5333349416101e-60	1.23754364067542	0.151	0.065	1.28749637421384e-55	Monocytes	PLEKHM2
SPG21	6.04921172102779e-60	0.818587147866744	0.331	0.196	1.40753058324875e-55	Monocytes	SPG21
NDUFA1	7.97853619048275e-60	0.492081291034852	0.613	0.445	1.85644580080153e-55	Monocytes	NDUFA1
FMNL3	8.83194379409433e-60	1.27896160081686	0.125	0.049	2.05501668200987e-55	Monocytes	FMNL3
SEPT6	1.20869736770296e-59	0.793463316233408	0.253	0.133	2.81239703517124e-55	Monocytes	SEPT6
AL139246.5	1.31406082097485e-59	1.5639991689449	0.103	0.037	3.05755671824428e-55	Monocytes	AL139246.5
SEC14L1	1.59163238192819e-59	0.729190309485999	0.293	0.163	3.7034102262705e-55	Monocytes	SEC14L1
SLC38A6	5.03211757707704e-59	1.42035706545177	0.119	0.046	1.17087311783429e-54	Monocytes	SLC38A6
RCBTB2	5.70351058699711e-59	1.44578445744331	0.12	0.046	1.32709284338249e-54	Monocytes	RCBTB2
AMDHD2	7.23391825130442e-59	1.36310635348727	0.138	0.058	1.68318809871351e-54	Monocytes	AMDHD2
VASP	8.3176802700241e-59	0.649607291665143	0.457	0.307	1.93535784522921e-54	Monocytes	VASP
RPL34	9.08730496155502e-59	0.321843160841413	0.993	0.975	2.11443411845462e-54	Monocytes	RPL34
CAPZB	9.49760068090237e-59	0.456839890287151	0.774	0.628	2.20990172643236e-54	Monocytes	CAPZB
PPP1R18	1.44174546494565e-58	0.804573060185112	0.31	0.179	3.35465334783553e-54	Monocytes	PPP1R18
ANKRD9	2.15142731964314e-58	1.40059126821612	0.119	0.046	5.00594108734566e-54	Monocytes	ANKRD9
LONRF3	7.13238955885211e-58	1.41153062857613	0.104	0.038	1.65956440255371e-53	Monocytes	LONRF3
TIGAR	8.29260592060741e-58	1.41821051588998	0.12	0.047	1.92952354560693e-53	Monocytes	TIGAR
SWAP70	1.01369353371368e-57	0.622202094795155	0.289	0.159	2.35866211424498e-53	Monocytes	SWAP70
DNAJB6	2.12722507319871e-57	0.44829108671702	0.601	0.43	4.94962730031876e-53	Monocytes	DNAJB6
TMEM107	3.79593525297917e-57	1.37692690625228	0.158	0.072	8.83238214663194e-53	Monocytes	TMEM107
IL17RA	6.63648470905347e-57	1.19698585139956	0.164	0.075	1.54417726210256e-52	Monocytes	IL17RA
ANKRD44	9.65589760942101e-57	1.26157972026139	0.116	0.045	2.24673425576008e-52	Monocytes	ANKRD44
UBL5	1.02261321969147e-56	0.43268612772471	0.722	0.562	2.37941643957812e-52	Monocytes	UBL5
CHCHD10	2.16901538940042e-56	0.332930799649613	0.618	0.444	5.04686500805689e-52	Monocytes	CHCHD10
HIGD2A	3.37148247009504e-56	0.509026517820602	0.672	0.525	7.84476541141715e-52	Monocytes	HIGD2A
IPMK	4.37006136744866e-56	1.03556941326423	0.157	0.07	1.01682587897796e-51	Monocytes	IPMK
SAMD9L	7.56288909688138e-56	1.2746849290442	0.15	0.066	1.75973303506236e-51	Monocytes	SAMD9L
SYTL3	1.3724909028305e-55	0.85522289786881	0.11	0.041	3.193511832706e-51	Monocytes	SYTL3
PLBD2	1.55584596903361e-55	0.967417176663671	0.217	0.112	3.62014240074741e-51	Monocytes	PLBD2
NDUFB1	2.907318370207e-55	0.877899604840969	0.279	0.159	6.76474838379765e-51	Monocytes	NDUFB1
PRCP	3.8159834732442e-55	0.55553690258291	0.305	0.176	8.87903034554461e-51	Monocytes	PRCP
BCL2	5.9949319110047e-55	1.36978712295907	0.106	0.04	1.39490075705257e-50	Monocytes	BCL2
TAOK3	6.72984365013896e-55	0.78809476849706	0.313	0.185	1.56590002051433e-50	Monocytes	TAOK3
PPP1CA	1.03472594381337e-54	0.564707021665157	0.543	0.388	2.40760032606495e-50	Monocytes	PPP1CA
UQCR10	2.09044484763986e-54	0.594458083071854	0.61	0.462	4.86404707148842e-50	Monocytes	UQCR10
CXorf40B	4.78445277673874e-54	1.56744608747628	0.174	0.085	1.11324647209157e-49	Monocytes	CXorf40B
STAT5A	5.35396435356719e-54	1.20182528055328	0.131	0.055	1.24576042578801e-49	Monocytes	STAT5A
TPMT	6.27884828105192e-54	1.31350542064657	0.129	0.054	1.46096241803516e-49	Monocytes	TPMT
PSMA6	7.64504084818202e-54	0.746312882750396	0.358	0.225	1.77884810455499e-49	Monocytes	PSMA6
OSER1	9.0291877791891e-54	0.783187180712231	0.353	0.223	2.10091141246172e-49	Monocytes	OSER1
NME2	1.12815219293193e-53	0.56196182660908	0.487	0.333	2.62498452251402e-49	Monocytes	NME2
ELOC	1.42377788881597e-53	0.578155176810685	0.542	0.396	3.31284639169701e-49	Monocytes	ELOC
STX7	1.63263131969446e-53	0.896958358731922	0.262	0.147	3.79880655466506e-49	Monocytes	STX7
ATP5PD	3.50623580494953e-53	0.465120058952863	0.63	0.468	8.15830947095657e-49	Monocytes	ATP5PD
TRAPPC1	3.62517436171968e-53	0.66187432354217	0.451	0.307	8.43505570484935e-49	Monocytes	TRAPPC1
JMJD1C	6.30403213748851e-53	0.623534455045275	0.483	0.341	1.46682219775083e-48	Monocytes	JMJD1C
BNIP2	1.20855226385556e-52	0.781166603063097	0.307	0.183	2.81205940753912e-48	Monocytes	BNIP2
SDHB	1.50881677211239e-52	0.782133775142545	0.316	0.19	3.51071486535111e-48	Monocytes	SDHB
TMEM38B	1.8437878100424e-52	1.40445651830177	0.115	0.046	4.29012547640666e-48	Monocytes	TMEM38B
COX7B	1.84606414716037e-52	0.458499326913087	0.586	0.426	4.29542205761276e-48	Monocytes	COX7B
TPT1	1.92245858877305e-52	0.301474363974526	1	0.996	4.47317664435712e-48	Monocytes	TPT1
ABRACL	2.10506243382009e-52	0.737361174885581	0.334	0.205	4.89805927101259e-48	Monocytes	ABRACL
PSMB3	4.19999445632807e-52	0.489121576811136	0.62	0.465	9.77254710098416e-48	Monocytes	PSMB3
IRAK2	5.22801329363019e-52	1.2823657829906	0.123	0.051	1.21645413316187e-47	Monocytes	IRAK2
ARHGAP15	8.49139241123541e-52	1.01917191929084	0.126	0.052	1.97577718624625e-47	Monocytes	ARHGAP15
MAP3K1	9.20571684112976e-52	1.30859290897944	0.103	0.039	2.14198619459407e-47	Monocytes	MAP3K1
GBA	1.4404792655007e-51	0.964184948929667	0.221	0.118	3.35170715496703e-47	Monocytes	GBA
PIP4P1	1.48919600558623e-51	0.956786517457493	0.245	0.137	3.46506126579805e-47	Monocytes	PIP4P1
PRKAG2-AS1	2.01545953778864e-51	1.10877617563479	0.112	0.044	4.68957125252662e-47	Monocytes	PRKAG2-AS1
RPL27	2.70037725734725e-51	0.296308317877725	0.937	0.876	6.28323780239558e-47	Monocytes	RPL27
PICALM	3.32398709876963e-51	0.775752234175771	0.262	0.147	7.73425318141718e-47	Monocytes	PICALM
PEA15	3.55794279618601e-51	0.645718419559449	0.438	0.297	8.27862129816562e-47	Monocytes	PEA15
DPYD	4.08609100424039e-51	0.985089442191931	0.189	0.094	9.50751654866654e-47	Monocytes	DPYD
TRIM25	9.26986255620412e-51	1.34218165866002	0.115	0.047	2.15691161957757e-46	Monocytes	TRIM25
RHOH	1.00502179809266e-50	0.541094919740307	0.135	0.057	2.33848471980201e-46	Monocytes	RHOH
NGLY1	1.40271050332541e-50	1.03509230548037	0.169	0.082	3.26382679913755e-46	Monocytes	NGLY1
NAGPA	1.66046057738898e-50	1.28947836085073	0.115	0.047	3.86355967146868e-46	Monocytes	NAGPA
LAMP1	1.92232056248966e-50	0.685779430849297	0.58	0.459	4.47285548480093e-46	Monocytes	LAMP1
VPS18	2.06882904614482e-50	1.3198361514969	0.102	0.039	4.81375142456976e-46	Monocytes	VPS18
MEF2D	4.30913940665567e-50	0.944335280579386	0.233	0.129	1.00265055714064e-45	Monocytes	MEF2D
GLMP	5.04069586527032e-50	0.893809004088287	0.309	0.192	1.1728691139311e-45	Monocytes	GLMP
RAB8A	5.16742803860094e-50	0.864461879776695	0.292	0.176	1.20235715602167e-45	Monocytes	RAB8A
DDX5	7.04408680328103e-50	0.273723089550572	0.913	0.841	1.63901811738743e-45	Monocytes	DDX5
CARD8	7.1395392435889e-50	1.24790652994496	0.112	0.045	1.66122799119826e-45	Monocytes	CARD8
CAT	9.46386529826641e-50	0.845470442017691	0.275	0.161	2.20205217760063e-45	Monocytes	CAT
SYAP1	1.16251687824349e-49	0.909932686758441	0.362	0.242	2.70494427229695e-45	Monocytes	SYAP1
BLOC1S2	1.74984924475287e-49	0.963473065434022	0.226	0.124	4.07154922269097e-45	Monocytes	BLOC1S2
SRSF3	2.86321342550178e-49	0.454330688310202	0.661	0.516	6.66212499845754e-45	Monocytes	SRSF3
DNTTIP2	3.76575091792008e-49	0.786686077030472	0.362	0.236	8.76214923581644e-45	Monocytes	DNTTIP2
SH3BP5	4.00661322598446e-49	0.678205446073012	0.315	0.191	9.32258765422064e-45	Monocytes	SH3BP5
PFKFB3	5.66032550513939e-49	0.804182741451114	0.278	0.163	1.31704453853583e-44	Monocytes	PFKFB3
FLII	6.18206054828076e-49	0.849913714688998	0.232	0.127	1.43844184837397e-44	Monocytes	FLII
NFE2L2	6.59081982330062e-49	0.654706934541108	0.484	0.353	1.53355195648559e-44	Monocytes	NFE2L2
SQOR	8.78298699313041e-49	1.34929461632741	0.114	0.047	2.04362541356158e-44	Monocytes	SQOR
MAP2K1	9.79977167520023e-49	1.07895620909805	0.19	0.098	2.28021087338559e-44	Monocytes	MAP2K1
MAT2A	9.88976791926553e-49	0.76398452482917	0.336	0.212	2.3011511994547e-44	Monocytes	MAT2A
SNX5	1.07850857403101e-48	0.752294321862093	0.304	0.184	2.50947375005535e-44	Monocytes	SNX5
RARA	1.17364734343813e-48	1.05055010776753	0.247	0.143	2.73084263871184e-44	Monocytes	RARA
HSPH1	1.26227849243651e-48	0.289481478995705	0.749	0.586	2.93706959620127e-44	Monocytes	HSPH1
FAM53C	1.72220037340665e-48	0.86144061887648	0.223	0.121	4.0072158288426e-44	Monocytes	FAM53C
BLOC1S6	2.81326854873284e-48	0.847429421715322	0.252	0.144	6.54591325919158e-44	Monocytes	BLOC1S6
ITPK1	3.03184321317433e-48	1.11853200773342	0.148	0.069	7.05449278841402e-44	Monocytes	ITPK1
C20orf27	4.2717448026995e-48	0.784721991567594	0.246	0.139	9.9394958069212e-44	Monocytes	C20orf27
IFI44	4.34606848780696e-48	1.13747597184507	0.159	0.077	1.01124321574292e-43	Monocytes	IFI44
SDCCAG8	6.38187673875462e-48	0.829953364619395	0.252	0.144	1.48493507957343e-43	Monocytes	SDCCAG8
SESN2	7.5364905177657e-48	1.13395695252491	0.182	0.094	1.75359061367372e-43	Monocytes	SESN2
NDUFB2	1.04045999211905e-47	0.465991883358372	0.694	0.58	2.4209423096626e-43	Monocytes	NDUFB2
DDX39A	1.23810544723975e-47	0.732329789377167	0.316	0.196	2.88082375463744e-43	Monocytes	DDX39A
RPS10	1.3607077247672e-47	0.890356400865219	0.203	0.107	3.16609473398832e-43	Monocytes	RPS10
ITPR2	4.03943069688353e-47	0.873903949456149	0.207	0.111	9.39894734550859e-43	Monocytes	ITPR2
SH3KBP1	4.835676815366e-47	0.756179778778272	0.266	0.155	1.12516528139936e-42	Monocytes	SH3KBP1
NDEL1	6.41894260521011e-47	1.00743738453819	0.219	0.121	1.49355956538029e-42	Monocytes	NDEL1
AL138963.3	9.54722712184909e-47	1.18970491666071	0.227	0.13	2.22144880671185e-42	Monocytes	AL138963.3
SPHK1	1.01613891474786e-46	0.581249870984295	0.312	0.188	2.36435202683531e-42	Monocytes	SPHK1
PNPLA8	2.13993601994786e-46	0.823781867391572	0.269	0.16	4.97920313121467e-42	Monocytes	PNPLA8
GPR35	2.17131791723007e-46	1.2128631115273	0.115	0.049	5.05222252981093e-42	Monocytes	GPR35
MT1G	2.36540909896975e-46	3.24627969938473	0.125	0.056	5.50383389148282e-42	Monocytes	MT1G
SLC25A5	2.37029393652675e-46	0.309988975510765	0.788	0.688	5.51519993151044e-42	Monocytes	SLC25A5
TMED5	2.6688241954107e-46	0.709691592640298	0.321	0.201	6.20982013788161e-42	Monocytes	TMED5
LRPAP1	3.76673177989813e-46	0.530344536123575	0.512	0.379	8.76443150546697e-42	Monocytes	LRPAP1
OXSR1	4.2159218505437e-46	0.834029903770477	0.227	0.126	9.80960696184508e-42	Monocytes	OXSR1
PSMB6	6.92289178184551e-46	0.541399427845668	0.529	0.393	1.61081845979981e-41	Monocytes	PSMB6
PDE8A	8.28988318750992e-46	1.12540634200857	0.14	0.065	1.92889002006981e-41	Monocytes	PDE8A
ARPC4	9.86936284943175e-46	1.05772058511383	0.166	0.083	2.29640334780578e-41	Monocytes	ARPC4
SUPT4H1	1.01808587159799e-45	0.691545430418699	0.38	0.258	2.36888220603421e-41	Monocytes	SUPT4H1
SFT2D1	2.35406244152342e-45	0.699602822969551	0.328	0.209	5.4774324889367e-41	Monocytes	SFT2D1
ATG7	3.15338774570173e-45	1.21332767280676	0.117	0.05	7.3373026066988e-41	Monocytes	ATG7
ATPAF2	4.38769093825908e-45	1.31249002638123	0.101	0.041	1.02092792751412e-40	Monocytes	ATPAF2
C6orf62	6.84748663465251e-45	0.830993075316549	0.222	0.123	1.59327319015095e-40	Monocytes	C6orf62
ATP5ME	7.49293750936776e-45	0.624649565208246	0.366	0.24	1.74345669967969e-40	Monocytes	ATP5ME
RNF19B	8.11003126018467e-45	1.23341862622377	0.146	0.07	1.88704207361977e-40	Monocytes	RNF19B
TFDP1	8.29435424441893e-45	1.17310879863414	0.146	0.07	1.9299303455914e-40	Monocytes	TFDP1
VPS29	9.10470753974458e-45	0.606378694068867	0.418	0.288	2.11848335034777e-40	Monocytes	VPS29
SNHG15	1.04597422909354e-44	0.95440143548333	0.301	0.191	2.43377283625485e-40	Monocytes	SNHG15
PPP1R15B	1.17975104509229e-44	0.729720133444928	0.283	0.172	2.74504473172074e-40	Monocytes	PPP1R15B
CYB561A3	1.39779833693829e-44	1.20672717563662	0.168	0.086	3.25239717038802e-40	Monocytes	CYB561A3
MARCH2	1.50510937430844e-44	1.23046572039849	0.115	0.05	3.50208849214087e-40	Monocytes	MARCH2
CREBL2	3.3422835799023e-44	1.17210501008024	0.136	0.063	7.77682543371667e-40	Monocytes	CREBL2
SCAMP2	3.53051094416142e-44	0.706751628808547	0.343	0.224	8.21479286487479e-40	Monocytes	SCAMP2
SVBP	3.87681593307681e-44	0.941945515632551	0.209	0.115	9.02057531308312e-40	Monocytes	SVBP
PGK1	4.92437936530128e-44	0.415090334091397	0.766	0.663	1.1458045907183e-39	Monocytes	PGK1
ITGA5	5.56162642248488e-44	0.679572157199209	0.224	0.124	1.29407923598378e-39	Monocytes	ITGA5
MMD	7.6383375440196e-44	1.27291122095756	0.113	0.049	1.77728837974248e-39	Monocytes	MMD
AC100810.1	8.75516983495124e-44	0.917092055349032	0.206	0.113	2.03715291719645e-39	Monocytes	AC100810.1
ZBTB1	9.2251340419424e-44	0.843470082932738	0.203	0.11	2.14650418887916e-39	Monocytes	ZBTB1
CCL2	9.86953036261534e-44	1.24434253278906	0.249	0.148	2.29644232477334e-39	Monocytes	CCL2
PRKCD	2.6320782491715e-43	0.896664082291378	0.172	0.088	6.12431967017225e-39	Monocytes	PRKCD
NFKBIA	6.03646339654568e-43	0.582284782907193	0.874	0.833	1.40456430310825e-38	Monocytes	NFKBIA
PRR13	6.15645325035628e-43	0.335641818783769	0.677	0.508	1.4324835422929e-38	Monocytes	PRR13
MOB3A	3.35134157774532e-42	1.03127128855035	0.15	0.074	7.79790158309781e-38	Monocytes	MOB3A
PLEKHG2	4.48303870729515e-42	0.98750006691645	0.14	0.067	1.04311344641343e-37	Monocytes	PLEKHG2
IL16	4.64850775989328e-42	0.948065989697763	0.126	0.058	1.08161478557197e-37	Monocytes	IL16
MRPL18	5.7466990359169e-42	0.498513274463777	0.442	0.314	1.33714193167715e-37	Monocytes	MRPL18
FAH	6.44554086077129e-42	1.19560499690655	0.123	0.057	1.49974844748426e-37	Monocytes	FAH
SLC2A8	7.34099717495153e-42	1.20089637986257	0.11	0.048	1.70810322266772e-37	Monocytes	SLC2A8
PPP1CB	7.35189102161135e-42	0.738985973544497	0.337	0.223	1.71063800290853e-37	Monocytes	PPP1CB
PARP12	7.38650998996331e-42	1.11133749761931	0.142	0.069	1.71869314446466e-37	Monocytes	PARP12
DUSP3	8.37601297382489e-42	0.885298422909921	0.203	0.112	1.94893069874957e-37	Monocytes	DUSP3
PSMB9	2.82665837346059e-41	0.629085537832233	0.44	0.319	6.57706870336811e-37	Monocytes	PSMB9
SPAG9	3.31470447546862e-41	0.501098454541935	0.425	0.295	7.71265437352038e-37	Monocytes	SPAG9
CCDC69	4.36305058066323e-41	1.06072988764994	0.124	0.057	1.01519460910872e-36	Monocytes	CCDC69
EGR2	5.59934966039559e-41	1.33353926610967	0.213	0.125	1.30285667898085e-36	Monocytes	EGR2
AKNA	6.519536647671e-41	0.773350436557604	0.137	0.065	1.51696578718009e-36	Monocytes	AKNA
HNRNPU	1.17476707788014e-40	0.471461430271745	0.693	0.58	2.73344803681152e-36	Monocytes	HNRNPU
DNMT1	1.18986551143837e-40	0.851209118991004	0.233	0.137	2.7685790720148e-36	Monocytes	DNMT1
AC091271.1	2.00102196486042e-40	1.20219246154612	0.117	0.053	4.65597790783723e-36	Monocytes	AC091271.1
RPS13	3.04021983554184e-40	0.279905849695394	0.99	0.975	7.07398351333876e-36	Monocytes	RPS13
SULT1A1	4.48253228212571e-40	1.08999937899941	0.135	0.065	1.04299561140501e-35	Monocytes	SULT1A1
ADGRE5	6.30132248916287e-40	0.45174978974961	0.331	0.214	1.46619171677842e-35	Monocytes	ADGRE5
CTNNB1	6.65882769401199e-40	0.630416494826889	0.404	0.286	1.54937602784271e-35	Monocytes	CTNNB1
ATP5MPL	9.14495570495696e-40	0.542889528171909	0.483	0.356	2.12784829342939e-35	Monocytes	ATP5MPL
GTF2B	1.34943452818289e-39	0.700951282096434	0.317	0.206	3.13986426017595e-35	Monocytes	GTF2B
ARHGDIA	2.02031606553044e-39	0.388623739619464	0.609	0.468	4.70087142127624e-35	Monocytes	ARHGDIA
RALGDS	3.25677894308522e-39	0.962173823858454	0.129	0.061	7.57787324477068e-35	Monocytes	RALGDS
PET100	3.4367745974556e-39	0.798775031553276	0.251	0.153	7.99668713335969e-35	Monocytes	PET100
DNAJC8	3.68989657009294e-39	0.625981844251637	0.364	0.249	8.58565133929226e-35	Monocytes	DNAJC8
RP2	3.80001771705868e-39	1.17278754776312	0.104	0.045	8.84188122405213e-35	Monocytes	RP2
FOXN3	3.87769481720988e-39	0.790952129123437	0.212	0.121	9.02262030068395e-35	Monocytes	FOXN3
RPS6KA4	4.13128156975095e-39	1.00955907587771	0.151	0.077	9.6126659564965e-35	Monocytes	RPS6KA4
CHST15	4.56519745633683e-39	1.17323041214863	0.107	0.048	1.06223014414045e-34	Monocytes	CHST15
ATP6V1C1	4.83849239600352e-39	0.915444525154216	0.173	0.093	1.1258204107021e-34	Monocytes	ATP6V1C1
ZNF330	5.25455791797056e-39	0.946470426344157	0.172	0.092	1.22263053635339e-34	Monocytes	ZNF330
GLB1	6.96125262727831e-39	0.819252651791255	0.23	0.136	1.61974426131512e-34	Monocytes	GLB1
APH1B	8.16092243045084e-39	1.11302231342246	0.129	0.062	1.8988834311173e-34	Monocytes	APH1B
PID1	8.84903970306905e-39	1.19728766154249	0.144	0.072	2.05899455811011e-34	Monocytes	PID1
AP5Z1	1.36271270885855e-38	1.02720361920697	0.13	0.062	3.17075993097206e-34	Monocytes	AP5Z1
RHOQ	1.55214895402564e-38	0.989003814992484	0.136	0.067	3.61154018622686e-34	Monocytes	RHOQ
NECAP2	1.66545988851896e-38	0.846118698618528	0.227	0.134	3.87519206860591e-34	Monocytes	NECAP2
UNC119	1.67580100589012e-38	0.960830837295704	0.173	0.093	3.89925378050514e-34	Monocytes	UNC119
SLC4A7	1.71363059670732e-38	0.860208636170343	0.171	0.091	3.98727567241858e-34	Monocytes	SLC4A7
FAM20A	1.85887263838101e-38	1.13924529955431	0.136	0.067	4.32522485498493e-34	Monocytes	FAM20A
HPCAL1	2.4005529980588e-38	0.644271042089607	0.29	0.184	5.58560671588322e-34	Monocytes	HPCAL1
RGS12	3.18080075451728e-38	1.04744181763021	0.119	0.055	7.40108719561082e-34	Monocytes	RGS12
IL10RB	4.1883882203981e-38	1.2297776627141	0.105	0.047	9.74554171122231e-34	Monocytes	IL10RB
ADIPOR1	4.67690743394484e-38	0.564866011412864	0.386	0.267	1.08822282173028e-33	Monocytes	ADIPOR1
CORO1B	8.0505580084087e-38	0.570955380438448	0.419	0.3	1.87320383739654e-33	Monocytes	CORO1B
ATP6V0A1	8.81608520649703e-38	0.932195688269233	0.147	0.075	2.05132670584773e-33	Monocytes	ATP6V0A1
PRDM1	1.28628738760874e-37	0.858244351484071	0.186	0.103	2.99293349348803e-33	Monocytes	PRDM1
MCUB	1.77236110507393e-37	0.847791557364629	0.228	0.137	4.12392981928601e-33	Monocytes	MCUB
PTGS2	2.38717365064839e-37	1.05147967934666	0.152	0.079	5.55447565032866e-33	Monocytes	PTGS2
WASHC4	2.73782666522389e-37	0.881646163428087	0.176	0.096	6.37037508464295e-33	Monocytes	WASHC4
CTNNBL1	5.25402734225727e-37	0.902866756344086	0.178	0.098	1.22250708199642e-32	Monocytes	CTNNBL1
TP53INP2	9.17991891814863e-37	0.968289146054452	0.138	0.069	2.13598353387482e-32	Monocytes	TP53INP2
RIT1	1.00238348256049e-36	0.947236708539625	0.175	0.096	2.33234588722176e-32	Monocytes	RIT1
CD58	1.12045126108151e-36	0.601775720868923	0.23	0.136	2.60706599428446e-32	Monocytes	CD58
MINOS1	1.17712961273236e-36	0.738877467185779	0.251	0.155	2.73894518290565e-32	Monocytes	MINOS1
EIF3K	1.23346378297263e-36	0.278164653349298	0.85	0.768	2.87002353022072e-32	Monocytes	EIF3K
SMIM4	1.37658461313317e-36	0.898459204499748	0.16	0.085	3.20303707783826e-32	Monocytes	SMIM4
TYK2	1.52716650051101e-36	1.08103851142779	0.12	0.057	3.55341101338901e-32	Monocytes	TYK2
ZFP36	1.80906637573003e-36	0.256020495255678	0.944	0.909	4.20933564304863e-32	Monocytes	ZFP36
BCAS2	2.06937064322346e-36	0.805362013371967	0.308	0.207	4.81501161265234e-32	Monocytes	BCAS2
IFI35	2.88961186893275e-36	0.813145329367926	0.289	0.191	6.72354889663271e-32	Monocytes	IFI35
ATP6V1H	2.96179189281367e-36	0.833948976999093	0.206	0.12	6.89149737619886e-32	Monocytes	ATP6V1H
TTC7A	3.51796856346494e-36	0.915764048253281	0.147	0.075	8.18560925347022e-32	Monocytes	TTC7A
NUBP1	3.85009859718088e-36	0.965033388027552	0.155	0.082	8.95840941592048e-32	Monocytes	NUBP1
DDIT3	5.82353334755076e-36	0.641057291619453	0.352	0.242	1.35501973930811e-31	Monocytes	DDIT3
NDUFS7	6.70268745692558e-36	0.480158613202147	0.463	0.342	1.55958131747744e-31	Monocytes	NDUFS7
BLVRB	7.16522645089946e-36	0.560438347721327	0.428	0.311	1.66720489059529e-31	Monocytes	BLVRB
DDHD1	7.24916460549145e-36	1.03562809637924	0.115	0.054	1.68673562040575e-31	Monocytes	DDHD1
TBC1D22A	7.31484655555726e-36	0.81185434051182	0.173	0.094	1.70201849654706e-31	Monocytes	TBC1D22A
ASRGL1	1.15331981650807e-35	0.949854691185762	0.104	0.047	2.68354454905097e-31	Monocytes	ASRGL1
A1BG	1.76899200791326e-35	0.946503032267906	0.158	0.084	4.11609060401258e-31	Monocytes	A1BG
LAMTOR2	1.79780404959481e-35	0.459667134484233	0.436	0.313	4.18313046259721e-31	Monocytes	LAMTOR2
HPS5	2.55755478899077e-35	1.08582977207966	0.111	0.052	5.95091848302373e-31	Monocytes	HPS5
HSD17B4	2.68839877976568e-35	0.849963040010385	0.194	0.112	6.25536628075879e-31	Monocytes	HSD17B4
SCML1	3.11615028273609e-35	0.786210602196735	0.167	0.09	7.25065847787033e-31	Monocytes	SCML1
RBPJ	3.67244480277371e-35	0.67411059266961	0.302	0.2	8.54504456709387e-31	Monocytes	RBPJ
USP15	3.68189541913828e-35	0.595835096793511	0.278	0.176	8.56703426125095e-31	Monocytes	USP15
RASGRP2	4.47746313968477e-35	1.17116526130436	0.1	0.045	1.04181612334185e-30	Monocytes	RASGRP2
RPS9	9.38587491527673e-35	0.28426893533175	0.992	0.976	2.18390537528659e-30	Monocytes	RPS9
B4GALT1	1.15528440554435e-34	0.543350590440195	0.355	0.244	2.68811575482059e-30	Monocytes	B4GALT1
PITPNA	1.37442954999828e-34	1.13485361478367	0.111	0.053	3.19802267693601e-30	Monocytes	PITPNA
C18orf32	1.6668742797237e-34	0.925275825363848	0.168	0.093	3.87848307406111e-30	Monocytes	C18orf32
UQCRC1	1.75922197730171e-34	0.451621531626856	0.471	0.35	4.09335769678563e-30	Monocytes	UQCRC1
PDCL3	1.87195471443267e-34	0.783746611245363	0.216	0.13	4.35566422954193e-30	Monocytes	PDCL3
MARCKS	1.87565150876951e-34	0.53015918642291	0.474	0.363	4.3642659306049e-30	Monocytes	MARCKS
DDX21	2.10870116338507e-34	0.533695253706502	0.423	0.311	4.90652586696438e-30	Monocytes	DDX21
BCL2L11	2.21968728212931e-34	0.935826452673889	0.138	0.071	5.16476836805848e-30	Monocytes	BCL2L11
CMTM7	2.43826955357793e-34	0.403780816096732	0.267	0.164	5.67336559726513e-30	Monocytes	CMTM7
RNFT1	2.82113084393614e-34	1.1034727707551	0.106	0.049	6.56420724767062e-30	Monocytes	RNFT1
JMJD6	2.85267830663061e-34	0.607606611918803	0.309	0.206	6.63761188386809e-30	Monocytes	JMJD6
HK2	3.00304758656243e-34	1.10510627138962	0.136	0.07	6.98749112441346e-30	Monocytes	HK2
LYSMD2	3.32294169041465e-34	0.889036285707784	0.163	0.089	7.73182072525681e-30	Monocytes	LYSMD2
ALDH16A1	3.64956798072648e-34	0.973867737728945	0.139	0.072	8.49181477755437e-30	Monocytes	ALDH16A1
RNPEP	4.07626864496224e-34	0.725390406798787	0.251	0.158	9.48466188309815e-30	Monocytes	RNPEP
RCC2	5.6949783867178e-34	0.949817333002084	0.144	0.076	1.3251075710215e-29	Monocytes	RCC2
EMD	6.50415010231375e-34	0.576213645722375	0.458	0.35	1.51338564580636e-29	Monocytes	EMD
SRSF2	9.86337782640626e-34	0.266025702818184	0.618	0.476	2.29501075264821e-29	Monocytes	SRSF2
SPCS3	1.12444944126668e-33	0.519464093670617	0.337	0.228	2.61636895993931e-29	Monocytes	SPCS3
YTHDF3	1.19401243517155e-33	0.856313353878223	0.183	0.105	2.77822813415717e-29	Monocytes	YTHDF3
TPD52L2	1.21188417844854e-33	0.602010047986927	0.286	0.186	2.81981210641407e-29	Monocytes	TPD52L2
LPAR6	1.38483377574253e-33	1.05842381908629	0.13	0.066	3.22223122939773e-29	Monocytes	LPAR6
PLAU	2.04865435144056e-33	0.471699242162286	0.371	0.26	4.7668089449319e-29	Monocytes	PLAU
ACP2	3.73596580030375e-33	1.01285355116862	0.181	0.105	8.69284522414677e-29	Monocytes	ACP2
FRMD4B	5.6593032720999e-33	0.719794857040669	0.174	0.098	1.31680668535221e-28	Monocytes	FRMD4B
CHKA	6.14702736305934e-33	0.784834610210826	0.155	0.084	1.43029032683665e-28	Monocytes	CHKA
ABHD5	6.39315383854493e-33	0.978876546687406	0.257	0.169	1.48755903515263e-28	Monocytes	ABHD5
ARHGAP24	7.00179973873657e-33	0.971161802329079	0.112	0.054	1.62917876320923e-28	Monocytes	ARHGAP24
RCOR1	8.19869336922973e-33	0.772890070644626	0.173	0.097	1.90767197315237e-28	Monocytes	RCOR1
RNF181	9.09622906171323e-33	0.466159756824242	0.472	0.351	2.11651057807943e-28	Monocytes	RNF181
JAZF1	1.52051514011695e-32	0.92230313757509	0.145	0.077	3.53793462802412e-28	Monocytes	JAZF1
PLBD1	1.57546081163495e-32	0.501645260963677	0.305	0.2	3.6657822165122e-28	Monocytes	PLBD1
LDLRAD4	2.84803242929383e-32	1.14634191401516	0.164	0.091	6.62680185648088e-28	Monocytes	LDLRAD4
PQLC1	5.43912461471912e-32	1.06518980616373	0.107	0.051	1.26557551535284e-27	Monocytes	PQLC1
ANP32A	5.50486462802898e-32	0.56186856051588	0.358	0.253	1.28087190164978e-27	Monocytes	ANP32A
OS9	5.91591408093406e-32	0.415783446886807	0.495	0.374	1.37651488835174e-27	Monocytes	OS9
AAED1	7.0250135271278e-32	0.78960444566169	0.2	0.119	1.6345801474921e-27	Monocytes	AAED1
ACSL3	9.70301980832091e-32	0.612705031058058	0.291	0.193	2.25769864900011e-27	Monocytes	ACSL3
CENPW	1.32133637454148e-31	0.931998746757646	0.101	0.048	3.07448547628311e-27	Monocytes	CENPW
CDC42SE1	1.79217952462643e-31	0.628487449921067	0.272	0.178	4.17004331790078e-27	Monocytes	CDC42SE1
RFX2	1.79467438927493e-31	1.01156395025344	0.11	0.054	4.1758483689649e-27	Monocytes	RFX2
CNTRL	2.01311464362313e-31	0.898711783339265	0.116	0.057	4.68411515278231e-27	Monocytes	CNTRL
ERP29	2.59150175900375e-31	0.327324433593188	0.595	0.477	6.02990629284993e-27	Monocytes	ERP29
SELENOP	2.61438408286825e-31	0.762432155722918	0.12	0.241	6.08314888401783e-27	Monocytes	SELENOP
AL118516.1	3.09207816715015e-31	0.878570250940958	0.201	0.122	7.19464747932497e-27	Monocytes	AL118516.1
OASL	3.4984007182229e-31	0.548346570643639	0.152	0.083	8.14007879116104e-27	Monocytes	OASL
OSTM1	3.6166781242496e-31	0.814302491516544	0.166	0.094	8.41528665950396e-27	Monocytes	OSTM1
TRA2B	4.3272754253829e-31	0.422855550258196	0.524	0.403	1.00687044597809e-26	Monocytes	TRA2B
JPT1	5.6859875092439e-31	0.357814384573671	0.5	0.377	1.32301557365087e-26	Monocytes	JPT1
SNX3	5.83486951464272e-31	0.316757660605435	0.586	0.462	1.35765743866707e-26	Monocytes	SNX3
NBPF14	6.49243850014682e-31	0.66629525411485	0.229	0.143	1.51066059021416e-26	Monocytes	NBPF14
UBAC1	7.00795993453554e-31	0.890615717513863	0.146	0.08	1.63061211756773e-26	Monocytes	UBAC1
CALM3	9.10619138990024e-31	0.567099945626395	0.463	0.36	2.11882861260199e-26	Monocytes	CALM3
H2AFV	1.06775988661355e-30	0.515163034195868	0.425	0.318	2.48446370417241e-26	Monocytes	H2AFV
TRIM22	1.18170858092053e-30	0.706641320695581	0.208	0.127	2.74959952608589e-26	Monocytes	TRIM22
ERCC1	1.36361069556009e-30	0.595219933998486	0.294	0.198	3.17284936642923e-26	Monocytes	ERCC1
SKAP2	1.9269392876103e-30	0.593743131125513	0.281	0.186	4.48360233441164e-26	Monocytes	SKAP2
NUDT1	2.25821008983461e-30	0.820323275742969	0.18	0.106	5.25440323702718e-26	Monocytes	NUDT1
RNF135	4.93675937281937e-30	0.899486958405117	0.148	0.082	1.14868517086761e-25	Monocytes	RNF135
PTPN1	1.17610002507032e-29	0.663841193623499	0.284	0.193	2.73654953833362e-25	Monocytes	PTPN1
SCNM1	1.6994137995008e-29	0.713710450881957	0.228	0.145	3.95419602867845e-25	Monocytes	SCNM1
TWISTNB	2.50962456194771e-29	1.23335752259726	0.254	0.176	5.83939443073994e-25	Monocytes	TWISTNB
ELL	2.8773368007384e-29	0.749523348247502	0.169	0.098	6.69498726795811e-25	Monocytes	ELL
SLC12A9	3.11048333786056e-29	0.925366269809464	0.114	0.058	7.23747263053396e-25	Monocytes	SLC12A9
TXNDC11	4.29761051575166e-29	0.799335983679464	0.176	0.104	9.99968014805095e-25	Monocytes	TXNDC11
WASHC2C	5.7155102866548e-29	0.96930916569656	0.11	0.055	1.32988493349884e-24	Monocytes	WASHC2C
PAPSS2	6.21801809971017e-29	1.01495403666293	0.151	0.085	1.44680845144056e-24	Monocytes	PAPSS2
ATP6V1A	8.34743542476031e-29	0.828857302344217	0.155	0.088	1.94228127463323e-24	Monocytes	ATP6V1A
RPL22L1	1.11260888400004e-28	0.319110720974016	0.516	0.394	2.58881835129129e-24	Monocytes	RPL22L1
ALDH3B1	1.19819392513727e-28	0.659344183300612	0.157	0.089	2.78795762500939e-24	Monocytes	ALDH3B1
MTHFS	1.55393137443507e-28	0.934313429429414	0.139	0.076	3.61568752203552e-24	Monocytes	MTHFS
TANGO2	1.74717961655072e-28	1.01850113864689	0.101	0.049	4.06533753179023e-24	Monocytes	TANGO2
VPS26A	2.04782596360016e-28	0.687385126469849	0.213	0.133	4.76488145210484e-24	Monocytes	VPS26A
IL4R	3.01454060083952e-28	0.691142555509382	0.184	0.11	7.01423307003341e-24	Monocytes	IL4R
HSPA9	3.25971496115141e-28	0.397724274548123	0.465	0.354	7.5847047716071e-24	Monocytes	HSPA9
BACH1	3.55573057212537e-28	0.601712897689929	0.227	0.145	8.27347389522132e-24	Monocytes	BACH1
CADM1	3.82029300205591e-28	0.81731647946698	0.129	0.069	8.88905775718369e-24	Monocytes	CADM1
PFKL	3.91264987384475e-28	0.472647075851321	0.351	0.249	9.10395372646196e-24	Monocytes	PFKL
NPC1	1.33924979897798e-27	0.867606957662963	0.12	0.063	3.11616643226196e-23	Monocytes	NPC1
RBM3	2.04849852426376e-27	0.297919906080198	0.748	0.648	4.76644636625691e-23	Monocytes	RBM3
MOAP1	2.29696739005455e-27	1.03957664688111	0.13	0.072	5.34458372317892e-23	Monocytes	MOAP1
DNM2	2.50322771209993e-27	0.48367543098669	0.268	0.177	5.82451024051411e-23	Monocytes	DNM2
ENTPD1	4.11500791559024e-27	0.588850818659724	0.175	0.104	9.57480041799538e-23	Monocytes	ENTPD1
ENY2	4.81471731469087e-27	0.387950339505094	0.47	0.361	1.12028842478227e-22	Monocytes	ENY2
ATF3	5.02223888275879e-27	0.64574921354187	0.714	0.7	1.16857454324032e-22	Monocytes	ATF3
MINK1	5.06661652812395e-27	0.810207366900575	0.146	0.083	1.17890033376388e-22	Monocytes	MINK1
HECA	7.05180922551513e-27	0.973497049595122	0.101	0.05	1.64081497059286e-22	Monocytes	HECA
FUCA2	8.16670394266125e-27	0.643728993313713	0.274	0.188	1.90022867337842e-22	Monocytes	FUCA2
STK40	1.1663403182342e-26	1.01670238395489	0.104	0.053	2.71384065246735e-22	Monocytes	STK40
CACUL1	1.18097573497032e-26	0.678797659775756	0.204	0.128	2.74789434012895e-22	Monocytes	CACUL1
C15orf39	1.31890648962441e-26	0.981238158555539	0.112	0.059	3.06883162005809e-22	Monocytes	C15orf39
CAPZA1	2.43728193299717e-26	0.58234453297079	0.27	0.184	5.67106760169781e-22	Monocytes	CAPZA1
PTP4A1	3.27835709897052e-26	0.394738230447294	0.383	0.28	7.62808129788461e-22	Monocytes	PTP4A1
SNX29	8.45968056887453e-26	0.650333098002919	0.199	0.125	1.96839847476573e-21	Monocytes	SNX29
BORCS5	1.05540638259957e-25	0.839347871277812	0.125	0.069	2.45571957103268e-21	Monocytes	BORCS5
GDI2	1.36023252662738e-25	0.405907697381439	0.474	0.37	3.1649890429566e-21	Monocytes	GDI2
SUB1	1.39686593802175e-25	0.339603411978934	0.674	0.577	3.250227664589e-21	Monocytes	SUB1
PTPN2	1.47920494595704e-25	0.6066255203877	0.243	0.162	3.44181406825284e-21	Monocytes	PTPN2
AC020916.1	1.91048140400441e-25	0.686905054877091	0.183	0.112	4.44530813083747e-21	Monocytes	AC020916.1
FNDC3A	2.15447152174555e-25	0.599238518893129	0.247	0.165	5.01302433679754e-21	Monocytes	FNDC3A
TIMM8B	4.13567954405567e-25	0.551339677289657	0.288	0.201	9.62289916310873e-21	Monocytes	TIMM8B
ARMCX1	4.68749830073905e-25	0.941712356929405	0.124	0.069	1.09068710461596e-20	Monocytes	ARMCX1
ARSA	5.31363796082136e-25	0.665574776009482	0.219	0.144	1.23637728072391e-20	Monocytes	ARSA
HOMER3	5.85236507853435e-25	0.991838064416473	0.105	0.055	1.36172830647337e-20	Monocytes	HOMER3
SLC25A33	6.20306691967836e-25	0.649355594391728	0.211	0.136	1.44332961087076e-20	Monocytes	SLC25A33
ZNF672	8.21720960783221e-25	0.940505824627169	0.1	0.051	1.9119803315504e-20	Monocytes	ZNF672
TLN1	8.40456039594174e-25	0.336349825222979	0.422	0.313	1.95557311292772e-20	Monocytes	TLN1
PROCR	8.43111152252803e-25	0.600213575765076	0.173	0.106	1.96175102906182e-20	Monocytes	PROCR
NAAA	9.20013061268001e-25	0.747818308236737	0.183	0.115	2.14068639095839e-20	Monocytes	NAAA
VDR	9.89409657609767e-25	1.00457581843633	0.12	0.066	2.30215839132641e-20	Monocytes	VDR
VPS35	1.0884401292727e-24	0.484717861492639	0.316	0.226	2.53258249279172e-20	Monocytes	VPS35
ICAM3	1.43611540414224e-24	0.699743320397517	0.168	0.102	3.34155332235817e-20	Monocytes	ICAM3
LRCH4	2.00177871698207e-24	0.84364428537458	0.112	0.06	4.65773871867388e-20	Monocytes	LRCH4
RAB1A	2.6369142497921e-24	0.400474288038719	0.423	0.323	6.13557207641625e-20	Monocytes	RAB1A
GPAT4	2.74497610045006e-24	0.855601859113939	0.131	0.075	6.38701039052719e-20	Monocytes	GPAT4
CTBS	2.82423880255449e-24	0.618205233300008	0.241	0.163	6.57143884578378e-20	Monocytes	CTBS
IFNAR1	2.88812396458558e-24	0.554206917329293	0.241	0.161	6.72008684079773e-20	Monocytes	IFNAR1
CYB561D2	3.3526435173965e-24	0.766391055755915	0.15	0.088	7.80093093627819e-20	Monocytes	CYB561D2
SCD	3.70462794003784e-24	0.924968180141954	0.118	0.065	8.61992829088005e-20	Monocytes	SCD
IL1RAP	4.20965507051579e-24	0.751067049489268	0.124	0.069	9.79502541807615e-20	Monocytes	IL1RAP
ZSWIM7	4.27363771162421e-24	0.671994678649285	0.184	0.115	9.94390022740721e-20	Monocytes	ZSWIM7
PRDX3	4.48795811204455e-24	0.517071290357163	0.361	0.271	1.04425809351053e-19	Monocytes	PRDX3
LFNG	4.8655116877218e-24	0.881210259462784	0.103	0.054	1.13210725949911e-19	Monocytes	LFNG
TENT2	5.74904766173677e-24	0.746025178084792	0.14	0.081	1.33768840993291e-19	Monocytes	TENT2
COMMD8	6.74572040062719e-24	0.857818457652324	0.131	0.075	1.56959422281794e-19	Monocytes	COMMD8
GNPTG	7.59286642070717e-24	0.401139941488657	0.401	0.302	1.76670815877014e-19	Monocytes	GNPTG
LGALS8	9.94868031840037e-24	0.646600743534667	0.174	0.108	2.3148589364854e-19	Monocytes	LGALS8
FCHO2	1.07345505586955e-23	0.801134342100961	0.151	0.091	2.49771522399726e-19	Monocytes	FCHO2
SDHD	2.0126090691683e-23	0.692791131620381	0.186	0.118	4.68293878214081e-19	Monocytes	SDHD
DTNBP1	2.1928309362893e-23	0.905957770364704	0.103	0.054	5.10227902255794e-19	Monocytes	DTNBP1
TNFAIP8	2.76560923096202e-23	0.766333406756251	0.155	0.094	6.43501955860244e-19	Monocytes	TNFAIP8
MAP1S	2.83790988281799e-23	0.785333705128091	0.147	0.087	6.60324871534091e-19	Monocytes	MAP1S
CDV3	2.91052781036183e-23	0.573639129356935	0.237	0.16	6.7722161091499e-19	Monocytes	CDV3
DNASE1L1	3.00442163908868e-23	0.83779213817859	0.117	0.065	6.99068826983154e-19	Monocytes	DNASE1L1
C19orf24	3.04799262342171e-23	0.539006118777218	0.339	0.253	7.09206923617763e-19	Monocytes	C19orf24
ADAM17	4.32707686250762e-23	0.671707868901092	0.165	0.101	1.00682424436827e-18	Monocytes	ADAM17
HSD3B7	4.33175004887983e-23	0.881661560342662	0.144	0.086	1.00791160137336e-18	Monocytes	HSD3B7
DHRS4L2	5.39840325237003e-23	0.896948194075899	0.102	0.055	1.25610046876146e-18	Monocytes	DHRS4L2
ACAA1	6.14923360643834e-23	0.518381909507244	0.272	0.19	1.43080367554607e-18	Monocytes	ACAA1
STX12	6.43438193784763e-23	0.610449361687628	0.191	0.122	1.49715198929839e-18	Monocytes	STX12
CAPZA2	6.71636435431663e-23	0.42782340692792	0.405	0.312	1.56276365796239e-18	Monocytes	CAPZA2
HAUS4	6.73774083186541e-23	0.705323571026666	0.172	0.108	1.56773753675844e-18	Monocytes	HAUS4
TUBA1C	8.79767402690166e-23	0.370972268006577	0.52	0.427	2.04704279257948e-18	Monocytes	TUBA1C
WSB1	9.02325039500295e-23	0.294514986092611	0.626	0.521	2.09952990190929e-18	Monocytes	WSB1
TMC6	1.17500850139083e-22	0.49007227503052	0.215	0.14	2.73400978103619e-18	Monocytes	TMC6
ACSL4	1.5898517715687e-22	0.818585015590304	0.158	0.097	3.69926710208606e-18	Monocytes	ACSL4
DENND4A	1.69419766360409e-22	0.68276869011712	0.124	0.07	3.942059123674e-18	Monocytes	DENND4A
CYBC1	1.89601249815826e-22	0.570037461471081	0.25	0.173	4.41164188071465e-18	Monocytes	CYBC1
HM13	2.45774667415299e-22	0.404870588410276	0.525	0.437	5.71868496141919e-18	Monocytes	HM13
SGPL1	2.53792092626197e-22	0.889262416938687	0.102	0.055	5.90523441122635e-18	Monocytes	SGPL1
NCEH1	2.6214354031681e-22	0.787156032249516	0.103	0.056	6.09955589609153e-18	Monocytes	NCEH1
IVNS1ABP	5.56794326456638e-22	0.393561533295875	0.299	0.213	1.29554903879931e-17	Monocytes	IVNS1ABP
HLA-F	6.38897149955621e-22	0.455389007278519	0.33	0.243	1.48658588851674e-17	Monocytes	HLA-F
TSPAN14	7.95730027084225e-22	0.602169194840226	0.186	0.119	1.85150462701958e-17	Monocytes	TSPAN14
DHRS7	1.01016175917782e-21	0.339634464994707	0.457	0.358	2.35044438125495e-17	Monocytes	DHRS7
MPDU1	1.1799678289184e-21	0.654740587509898	0.187	0.121	2.74554914432734e-17	Monocytes	MPDU1
NUP62	2.31559366238404e-21	0.733597757219483	0.132	0.078	5.38792333363519e-17	Monocytes	NUP62
FADS1	2.4393776654873e-21	0.819337794332365	0.132	0.078	5.67594395205586e-17	Monocytes	FADS1
TPST2	2.44166375789433e-21	0.585873089971522	0.172	0.108	5.68126323186852e-17	Monocytes	TPST2
KLHDC8B	2.97060630125792e-21	0.934691140830689	0.115	0.066	6.91200674176693e-17	Monocytes	KLHDC8B
TMA7	3.74137773047531e-21	0.270402594486837	0.687	0.59	8.70543770326995e-17	Monocytes	TMA7
WDR45B	3.89096362174981e-21	0.674286457317672	0.237	0.165	9.05349415508746e-17	Monocytes	WDR45B
PTPN18	4.80046949670365e-21	0.680678167565022	0.169	0.108	1.11697324249301e-16	Monocytes	PTPN18
SETD3	5.97783710422035e-21	0.731664604603786	0.137	0.082	1.39092313740999e-16	Monocytes	SETD3
SELENOO	1.15893071290772e-20	0.84433238426928	0.101	0.055	2.69659998279367e-16	Monocytes	SELENOO
UBA7	1.27021635219085e-20	0.759097657429147	0.12	0.07	2.95553940827766e-16	Monocytes	UBA7
RILP	1.41524489421175e-20	0.857873721678719	0.105	0.058	3.2929918198519e-16	Monocytes	RILP
IRAK3	1.57251401910314e-20	0.854512970743132	0.112	0.064	3.65892561964919e-16	Monocytes	IRAK3
SELENOT	1.58163815774736e-20	0.425033824194117	0.331	0.246	3.68015566544655e-16	Monocytes	SELENOT
FGD4	1.67179327727364e-20	0.500976435176592	0.17	0.107	3.8899285975603e-16	Monocytes	FGD4
N4BP2L1	1.68373296982659e-20	0.865366075711922	0.102	0.057	3.91770987419251e-16	Monocytes	N4BP2L1
REV3L	1.91178658839112e-20	0.547238791257313	0.176	0.113	4.44834503386846e-16	Monocytes	REV3L
CYLD	1.986210445793e-20	0.60446397327573	0.158	0.099	4.62151446527114e-16	Monocytes	CYLD
MTHFR	2.18541412463796e-20	0.70161259283992	0.107	0.06	5.0850215852076e-16	Monocytes	MTHFR
GIT2	2.20296460192654e-20	0.65812188317305	0.145	0.089	5.12585803576267e-16	Monocytes	GIT2
MIS18BP1	2.21055062600102e-20	0.568046675804056	0.178	0.115	5.14350919657916e-16	Monocytes	MIS18BP1
IRS2	2.34513725919117e-20	0.567102348297977	0.229	0.157	5.45666537468602e-16	Monocytes	IRS2
NRBF2	2.58738141166197e-20	0.679078367051841	0.232	0.163	6.02031906865507e-16	Monocytes	NRBF2
NUP58	4.36889203181664e-20	0.62729894875311	0.17	0.109	1.0165537979631e-15	Monocytes	NUP58
SNHG12	4.65306634353726e-20	0.581081714078496	0.328	0.249	1.08267547681425e-15	Monocytes	SNHG12
PLTP	4.77956464023596e-20	0.990840835285402	0.302	0.232	1.1121091004901e-15	Monocytes	PLTP
GNG10	4.77981562396751e-20	0.596240356968859	0.23	0.16	1.11216749938476e-15	Monocytes	GNG10
DCTN4	5.38274818817803e-20	0.679452308658906	0.162	0.103	1.25245784842526e-15	Monocytes	DCTN4
CDIP1	5.82910535013676e-20	0.900185293366613	0.109	0.062	1.35631623286982e-15	Monocytes	CDIP1
ORAI3	5.93764910124519e-20	0.674897822859035	0.158	0.1	1.38157219287773e-15	Monocytes	ORAI3
AC016831.7	9.55782410470945e-20	0.326560214010674	0.215	0.144	2.22391451268379e-15	Monocytes	AC016831.7
CISD2	1.15795260188905e-19	0.533041608056212	0.247	0.176	2.69432411407545e-15	Monocytes	CISD2
MAPRE1	1.22169526690948e-19	0.427889916354307	0.31	0.229	2.84264054704497e-15	Monocytes	MAPRE1
DDT	1.3257914833305e-19	0.461351142478838	0.33	0.249	3.0848516234134e-15	Monocytes	DDT
APH1A	1.54518845416199e-19	0.365542757081504	0.433	0.344	3.59534449514412e-15	Monocytes	APH1A
CPEB4	1.62221754927228e-19	0.690577031774616	0.126	0.075	3.77457579364674e-15	Monocytes	CPEB4
CXCL3	1.7168612037061e-19	1.40990173931797	0.286	0.226	3.99479264878336e-15	Monocytes	CXCL3
CSNK1D	2.41935711826486e-19	0.395142817548401	0.311	0.23	5.62936014277868e-15	Monocytes	CSNK1D
ATP6V0E1	2.76234013992482e-19	0.267002474777633	0.755	0.701	6.42741303757707e-15	Monocytes	ATP6V0E1
CASP4	2.86198332735387e-19	0.493057073262514	0.256	0.183	6.65926280608698e-15	Monocytes	CASP4
EFTUD2	3.41462313320424e-19	0.652800229796409	0.14	0.086	7.94514510633962e-15	Monocytes	EFTUD2
COMMD6	4.34434144846403e-19	0.281113062942251	0.684	0.606	1.01084136822861e-14	Monocytes	COMMD6
RTCB	4.47547054660459e-19	0.56767580830255	0.225	0.157	1.04135248678396e-14	Monocytes	RTCB
RHEB	5.0014437069353e-19	0.357021692918503	0.454	0.365	1.16373592172971e-14	Monocytes	RHEB
GHITM	5.10272211686508e-19	0.354112973294616	0.393	0.304	1.18730138215217e-14	Monocytes	GHITM
VPS37B	6.01759522908073e-19	0.570596279173481	0.276	0.207	1.4001740579025e-14	Monocytes	VPS37B
PARP10	8.20284105751343e-19	0.664553531465168	0.136	0.084	1.90863705726223e-14	Monocytes	PARP10
PGAM1	1.62365329980787e-18	0.392736879817508	0.526	0.443	3.77791649799294e-14	Monocytes	PGAM1
PIM3	1.70611392043639e-18	0.394552055161691	0.422	0.338	3.96978587007139e-14	Monocytes	PIM3
IDH3G	2.12743975325563e-18	0.425689581787	0.298	0.221	4.95012681787521e-14	Monocytes	IDH3G
RPL17	2.2013500296569e-18	0.317616112431545	0.426	0.335	5.12210124900568e-14	Monocytes	RPL17
TLNRD1	2.56610828341473e-18	0.758589050888394	0.117	0.07	5.9708207538494e-14	Monocytes	TLNRD1
INPPL1	2.96491315172809e-18	0.745004447595661	0.105	0.061	6.89875992144093e-14	Monocytes	INPPL1
WTAP	3.11879911975855e-18	0.52157844469618	0.273	0.202	7.25682179185421e-14	Monocytes	WTAP
WIPI1	3.61911220871401e-18	0.724120620645229	0.16	0.105	8.42095028723577e-14	Monocytes	WIPI1
MRPL23	3.81255046780872e-18	0.783805989505923	0.105	0.061	8.87104242849734e-14	Monocytes	MRPL23
SNRPB	3.83207067650077e-18	0.324334447166001	0.474	0.383	8.91646205008198e-14	Monocytes	SNRPB
NDUFV3	4.05966381282211e-18	0.564088772114982	0.197	0.134	9.44602575967448e-14	Monocytes	NDUFV3
FNBP1	5.02261678782548e-18	0.426054417155202	0.214	0.148	1.16866247419123e-13	Monocytes	FNBP1
CXCL2	7.18641019280441e-18	0.896860313297584	0.419	0.376	1.67213392366173e-13	Monocytes	CXCL2
IDH1	9.43618316820434e-18	0.616890822572503	0.192	0.131	2.19561109957779e-13	Monocytes	IDH1
ZNF511	1.2031033561581e-17	0.603480693832471	0.162	0.106	2.79938088910867e-13	Monocytes	ZNF511
C17orf49	1.32450937426514e-17	0.731252849657719	0.119	0.072	3.08186841204012e-13	Monocytes	C17orf49
MAF	1.3880270399053e-17	0.62169127392482	0.139	0.088	3.22966131645165e-13	Monocytes	MAF
G6PD	1.4173642727041e-17	0.556938200657437	0.176	0.117	3.29792318972789e-13	Monocytes	G6PD
VTI1A	1.53333278916559e-17	0.739111395047295	0.102	0.059	3.5677587338305e-13	Monocytes	VTI1A
ATP5PB	1.58729075061162e-17	0.318265498342319	0.482	0.392	3.69330811852311e-13	Monocytes	ATP5PB
DEK	1.63015833884165e-17	0.347423480137144	0.46	0.375	3.79305242281674e-13	Monocytes	DEK
GTPBP1	1.75637694234023e-17	0.693425980379807	0.121	0.074	4.08673786943726e-13	Monocytes	GTPBP1
HUS1	1.80090358019477e-17	0.70612570642057	0.118	0.071	4.19034245039719e-13	Monocytes	HUS1
GLUD1	1.98463981009768e-17	0.443393410331865	0.374	0.298	4.61785991013529e-13	Monocytes	GLUD1
OSBPL8	2.21712228449205e-17	0.351277041106927	0.378	0.295	5.15880013155611e-13	Monocytes	OSBPL8
NDUFA2	2.79350845766893e-17	0.342581907224193	0.416	0.333	6.49993547930407e-13	Monocytes	NDUFA2
RBX1	2.82681826274698e-17	0.366005671344754	0.416	0.333	6.57744073375967e-13	Monocytes	RBX1
SIPA1L1	3.08569066105944e-17	0.505526310316654	0.18	0.121	7.17978503015311e-13	Monocytes	SIPA1L1
WDR1	3.0974607963553e-17	0.310136673985104	0.479	0.39	7.2071717809595e-13	Monocytes	WDR1
TMEM138	3.59468606296453e-17	0.713770298846824	0.137	0.087	8.36411553130587e-13	Monocytes	TMEM138
STARD3NL	3.7439218911731e-17	0.568254401950688	0.182	0.124	8.71135745638156e-13	Monocytes	STARD3NL
CLK1	4.11565920133147e-17	0.357433621990268	0.364	0.285	9.57631582965807e-13	Monocytes	CLK1
ARRDC2	4.35797752405379e-17	0.525132139993727	0.16	0.105	1.01401421029684e-12	Monocytes	ARRDC2
STX10	4.65689642538009e-17	0.51265283410724	0.244	0.178	1.08356666025744e-12	Monocytes	STX10
HADHB	5.62175296358843e-17	0.431913652190529	0.284	0.211	1.30806947956776e-12	Monocytes	HADHB
C16orf72	6.58010249059656e-17	0.553810131552148	0.169	0.113	1.53105824751201e-12	Monocytes	C16orf72
SGTA	7.3608983962377e-17	0.57849206154168	0.181	0.123	1.71273383883659e-12	Monocytes	SGTA
SPART	7.61417434583642e-17	0.574930937231514	0.167	0.111	1.77166608678922e-12	Monocytes	SPART
MAX	8.14155407409456e-17	0.480493125963275	0.257	0.188	1.89437680196032e-12	Monocytes	MAX
RMDN3	1.00043801224289e-16	0.930986423350168	0.168	0.115	2.32781916688676e-12	Monocytes	RMDN3
SLC25A37	1.2194274808853e-16	0.703269661371355	0.296	0.233	2.83736386252392e-12	Monocytes	SLC25A37
CTDNEP1	1.24822118983245e-16	0.587394558022722	0.165	0.11	2.90436106450214e-12	Monocytes	CTDNEP1
RNF114	1.59115051946288e-16	0.342030011522556	0.323	0.245	3.70228902868622e-12	Monocytes	RNF114
ABL2	1.62110285029724e-16	0.27348247703126	0.271	0.198	3.77198211207162e-12	Monocytes	ABL2
WASHC1	1.96493406362511e-16	0.46409457139142	0.28	0.212	4.5720085792429e-12	Monocytes	WASHC1
NUDT16	2.34790549975496e-16	0.56194922070266	0.172	0.116	5.46310651682985e-12	Monocytes	NUDT16
UBE2J1	2.39855877526301e-16	0.488620924757688	0.273	0.206	5.58096655828198e-12	Monocytes	UBE2J1
ATP2C1	3.06193757284962e-16	0.539843622435753	0.144	0.093	7.1245163445065e-12	Monocytes	ATP2C1
HADHA	3.1814861321346e-16	0.303467367059064	0.404	0.323	7.4026819322508e-12	Monocytes	HADHA
PRELID1	3.35048746708616e-16	0.406054962621466	0.548	0.48	7.79591423841607e-12	Monocytes	PRELID1
YWHAE	3.7524244387528e-16	0.281112332762753	0.488	0.406	8.73114118409001e-12	Monocytes	YWHAE
PURB	4.42071002721024e-16	0.697067017268222	0.103	0.061	1.02861080913128e-11	Monocytes	PURB
SLC25A11	6.57449961403781e-16	0.517071151191148	0.21	0.15	1.52975457019432e-11	Monocytes	SLC25A11
TBC1D9B	7.18266587699768e-16	0.461716642200365	0.184	0.126	1.67126269625982e-11	Monocytes	TBC1D9B
MRAS	7.50339023812405e-16	0.738356527862429	0.107	0.065	1.7458888406067e-11	Monocytes	MRAS
UBALD2	7.96681340897966e-16	0.540260303592404	0.167	0.113	1.85371814400139e-11	Monocytes	UBALD2
FAM50A	1.04666150457298e-15	0.320441114538849	0.344	0.266	2.43537198884042e-11	Monocytes	FAM50A
OSGEP	1.11585447527157e-15	0.508339898495213	0.174	0.119	2.59637019306188e-11	Monocytes	OSGEP
UBE2E2	1.12351025356818e-15	0.521280739785987	0.169	0.114	2.61418365800245e-11	Monocytes	UBE2E2
BCL2L13	1.13644015256092e-15	0.698885184794416	0.126	0.081	2.64426894697875e-11	Monocytes	BCL2L13
PFDN1	1.30770416551562e-15	0.525455338450123	0.225	0.164	3.04276605232175e-11	Monocytes	PFDN1
SMAD7	1.49313523283818e-15	0.662240923194771	0.128	0.082	3.47422705976789e-11	Monocytes	SMAD7
MSL3	1.52621374304827e-15	0.707509056805337	0.106	0.064	3.55119413732472e-11	Monocytes	MSL3
HMGB2	1.71177273089784e-15	0.546185151507399	0.256	0.192	3.98295279025309e-11	Monocytes	HMGB2
SDE2	1.75728935193128e-15	0.625393694903969	0.122	0.077	4.08886086407369e-11	Monocytes	SDE2
GALK1	2.20733907291949e-15	0.596883597910665	0.159	0.108	5.13603655486907e-11	Monocytes	GALK1
MIR22HG	2.38954983648193e-15	0.464432064300667	0.239	0.176	5.56000455952616e-11	Monocytes	MIR22HG
SMCO4	2.50398207166153e-15	0.489133142038948	0.191	0.134	5.82626548434204e-11	Monocytes	SMCO4
UBE2A	3.25252606098162e-15	0.31171826426624	0.342	0.266	7.56797763869204e-11	Monocytes	UBE2A
DPH3	3.76318943403859e-15	0.59652784129153	0.168	0.116	8.756189175121e-11	Monocytes	DPH3
OGFR	4.58076145738602e-15	0.445986748840472	0.226	0.165	1.06585157590458e-10	Monocytes	OGFR
GATM	4.88449985985038e-15	0.280646439935057	0.156	0.103	1.13652542738999e-10	Monocytes	GATM
CCL20	5.34084952520129e-15	1.53122337916403	0.143	0.098	1.24270886752384e-10	Monocytes	CCL20
HMGN1	5.59487042581503e-15	0.274879178051243	0.511	0.429	1.30181445067864e-10	Monocytes	HMGN1
PPP4R3A	6.12539107996629e-15	0.491270151013658	0.165	0.112	1.42525599648656e-10	Monocytes	PPP4R3A
ARL6IP1	6.8385603913519e-15	0.264004250682909	0.284	0.212	1.59119623185976e-10	Monocytes	ARL6IP1
COX19	9.00707999221607e-15	0.582829038884406	0.143	0.095	2.09576737258883e-10	Monocytes	COX19
MIIP	1.14372316765401e-14	0.58886554197867	0.154	0.104	2.66121506649736e-10	Monocytes	MIIP
LAGE3	1.18462358364269e-14	0.473044123641031	0.252	0.19	2.75638215441982e-10	Monocytes	LAGE3
SORT1	1.27034391626664e-14	0.602028986540947	0.122	0.078	2.95583622436923e-10	Monocytes	SORT1
MBOAT7	1.32207996986536e-14	0.572241078362437	0.163	0.112	3.07621567388271e-10	Monocytes	MBOAT7
ALG13	1.48696931791357e-14	0.682732540565419	0.21	0.155	3.45988020892129e-10	Monocytes	ALG13
MT1X	1.84969026712767e-14	1.45341062035396	0.286	0.228	4.30385931355267e-10	Monocytes	MT1X
EHBP1L1	1.92846881426757e-14	0.512999340937443	0.135	0.088	4.48716123703778e-10	Monocytes	EHBP1L1
UBE2R2	2.17365725362623e-14	0.580938661456723	0.188	0.134	5.05766569773752e-10	Monocytes	UBE2R2
RRP7A	2.66951889297669e-14	0.457198074104326	0.243	0.181	6.21143656017816e-10	Monocytes	RRP7A
NFKBIB	2.75701539017541e-14	0.43518264985644	0.204	0.147	6.41502340986014e-10	Monocytes	NFKBIB
EEPD1	3.02593786783078e-14	0.628833167715169	0.108	0.067	7.04075223086866e-10	Monocytes	EEPD1
WBP2	3.29723193793039e-14	0.296918100223779	0.346	0.272	7.67199927317643e-10	Monocytes	WBP2
FCHSD2	3.45102526880467e-14	0.780834931387595	0.108	0.068	8.0298455954547e-10	Monocytes	FCHSD2
OVCA2	3.52362752785787e-14	0.664883278297456	0.124	0.08	8.19877653181968e-10	Monocytes	OVCA2
SKIL	3.93080882846323e-14	0.262222390604738	0.282	0.212	9.14620598206825e-10	Monocytes	SKIL
KPNA2	5.18388571076632e-14	0.512675545968456	0.215	0.157	1.20618652718111e-09	Monocytes	KPNA2
ANKRD36B	6.26687472254279e-14	1.2960002042899	0.127	0.085	1.45817641044126e-09	Monocytes	ANKRD36B
PLAA	8.95957143076672e-14	0.586541002390049	0.133	0.088	2.0847130805108e-09	Monocytes	PLAA
DELE1	1.09773542516511e-13	0.47980191488767	0.157	0.108	2.55421078727417e-09	Monocytes	DELE1
EIF2AK2	1.10969756171955e-13	0.482004487394452	0.226	0.169	2.58204428660906e-09	Monocytes	EIF2AK2
MTSS1	1.14360962931415e-13	0.595159654352098	0.124	0.081	2.66095088548817e-09	Monocytes	MTSS1
ABI1	1.22264436490247e-13	0.407256522494734	0.21	0.152	2.84484890825506e-09	Monocytes	ABI1
GPR108	1.31753629149663e-13	0.442868983002565	0.216	0.159	3.06564344305435e-09	Monocytes	GPR108
ARL5A	1.41187212589077e-13	0.496924578079372	0.23	0.173	3.28514406252265e-09	Monocytes	ARL5A
IRF2BP2	1.42641210536196e-13	0.520979130058814	0.282	0.221	3.31897568675621e-09	Monocytes	IRF2BP2
HAGHL	1.45765697498772e-13	0.678375646363489	0.101	0.063	3.39167624940144e-09	Monocytes	HAGHL
RABGGTB	1.51373095228783e-13	0.430536609375386	0.209	0.153	3.52214917978332e-09	Monocytes	RABGGTB
PAIP2	1.58801842171158e-13	0.335878865373731	0.307	0.24	3.69500126363851e-09	Monocytes	PAIP2
VAMP3	1.72205791557468e-13	0.385514220746874	0.247	0.186	4.00688435795917e-09	Monocytes	VAMP3
NUDT3	1.85489377483794e-13	0.511320963034359	0.152	0.105	4.31596683529291e-09	Monocytes	NUDT3
DGLUCY	1.87509174332532e-13	0.574520983099529	0.115	0.074	4.36296346836935e-09	Monocytes	DGLUCY
UBE2D1	1.89222241829735e-13	0.447857660477438	0.23	0.171	4.40282312289427e-09	Monocytes	UBE2D1
NXF1	2.00894814821224e-13	0.394664850443851	0.214	0.157	4.67442055126024e-09	Monocytes	NXF1
IMPDH1	2.57981045668173e-13	0.52979537536241	0.152	0.105	6.00270297060705e-09	Monocytes	IMPDH1
ERN1	2.6340856993993e-13	0.493455735322948	0.176	0.125	6.12899060536229e-09	Monocytes	ERN1
CSGALNACT2	3.09301417672788e-13	0.582227018944971	0.113	0.073	7.19682538641042e-09	Monocytes	CSGALNACT2
MLX	3.41638683411164e-13	0.463893543687635	0.205	0.15	7.94924888561096e-09	Monocytes	MLX
POLR2E	3.5522223782102e-13	0.274636878340442	0.455	0.379	8.2653110296195e-09	Monocytes	POLR2E
NFKB2	3.95287695617893e-13	0.418277260652274	0.209	0.153	9.19755410163713e-09	Monocytes	NFKB2
SPAG7	4.22442790908426e-13	0.434612471277054	0.235	0.177	9.82939885885725e-09	Monocytes	SPAG7
Z93241.1	4.34523628760822e-13	0.491854044743114	0.108	0.069	1.01104957940068e-08	Monocytes	Z93241.1
WASHC2A	4.37311172094962e-13	0.631664616676554	0.1	0.063	1.01753563523056e-08	Monocytes	WASHC2A
GADD45G	4.3921676132811e-13	0.54095657443856	0.176	0.126	1.02196956025825e-08	Monocytes	GADD45G
CS	5.08160024878057e-13	0.574413879557806	0.131	0.087	1.18238674588626e-08	Monocytes	CS
LAMTOR3	5.21234726209171e-13	0.460466141040824	0.199	0.146	1.2128089609435e-08	Monocytes	LAMTOR3
MAPRE2	5.31445918584302e-13	0.446030191766952	0.228	0.171	1.23656836336195e-08	Monocytes	MAPRE2
VAMP5	5.39406048078281e-13	0.312301819667932	0.285	0.222	1.25508999266854e-08	Monocytes	VAMP5
BAK1	5.87551621562693e-13	0.695815867796928	0.107	0.069	1.36711511305207e-08	Monocytes	BAK1
RAB8B	6.14578948776529e-13	0.502345282271989	0.146	0.1	1.43000229801323e-08	Monocytes	RAB8B
CD9	6.50419856612407e-13	0.442686224967386	0.589	0.579	1.51339692236575e-08	Monocytes	CD9
NIN	7.90104882256333e-13	0.533126622049823	0.126	0.084	1.83841604003404e-08	Monocytes	NIN
TOLLIP	8.60566027170045e-13	0.471276079148896	0.195	0.143	2.00236503201926e-08	Monocytes	TOLLIP
UQCC2	8.80691954438032e-13	0.482703124948502	0.229	0.174	2.04919403958641e-08	Monocytes	UQCC2
RNASEH2B	1.04017544557314e-12	0.548607040876204	0.161	0.113	2.42028022675959e-08	Monocytes	RNASEH2B
PGM2	1.20247894076777e-12	0.663254641468717	0.1	0.063	2.79792799937845e-08	Monocytes	PGM2
SMOX	1.47421817635924e-12	0.782848974197053	0.101	0.065	3.43021085275268e-08	Monocytes	SMOX
ATP13A1	1.5607712871471e-12	0.638553926737265	0.109	0.071	3.63160263093388e-08	Monocytes	ATP13A1
NRP1	1.58984127130876e-12	0.270122256925128	0.199	0.144	3.69924267008123e-08	Monocytes	NRP1
PSENEN	1.63945004940759e-12	0.444439622642994	0.178	0.128	3.81467237496159e-08	Monocytes	PSENEN
AP2A2	1.99408014580521e-12	0.573278751138656	0.126	0.084	4.63982568325956e-08	Monocytes	AP2A2
SHOC2	2.2886388304465e-12	0.458109285566364	0.173	0.124	5.32520483068291e-08	Monocytes	SHOC2
PATL1	2.93598123980533e-12	0.600015278713379	0.107	0.07	6.83144114877904e-08	Monocytes	PATL1
PHC2	2.94621376149813e-12	0.547789893377006	0.147	0.102	6.85525018025384e-08	Monocytes	PHC2
MPV17	3.07843972144575e-12	0.34550583824242	0.257	0.197	7.16291354385997e-08	Monocytes	MPV17
NUMB	3.26043399665338e-12	0.425066281957413	0.176	0.126	7.58637782341309e-08	Monocytes	NUMB
HK1	3.30281913060093e-12	0.458169377925258	0.189	0.138	7.68499955308224e-08	Monocytes	HK1
STMN1	3.88407724637399e-12	0.583238133078218	0.259	0.202	9.03747093686301e-08	Monocytes	STMN1
TXNDC12	4.30408767058554e-12	0.370945343548787	0.276	0.216	1.00147511919184e-07	Monocytes	TXNDC12
PHACTR4	5.60241456963851e-12	0.511550783370814	0.154	0.109	1.30356982206349e-07	Monocytes	PHACTR4
SNX18	7.03940738846186e-12	0.587854446690253	0.112	0.074	1.6379293111473e-07	Monocytes	SNX18
FKBP5	7.37906188104081e-12	0.475495855233627	0.124	0.083	1.71696011848057e-07	Monocytes	FKBP5
ZNF277	7.38064042570711e-12	0.566478149313456	0.118	0.079	1.71732741425353e-07	Monocytes	ZNF277
MITF	7.67760085408215e-12	0.381089318293924	0.165	0.117	1.78642416672783e-07	Monocytes	MITF
OAZ2	8.16925263067982e-12	0.389396708913617	0.17	0.121	1.90082170210658e-07	Monocytes	OAZ2
MAPKAPK2	8.43919441809983e-12	0.511196383964113	0.193	0.143	1.96363175720347e-07	Monocytes	MAPKAPK2
FUCA1	9.28999296501646e-12	0.768932484434916	0.17	0.125	2.16159556310003e-07	Monocytes	FUCA1
ALAS1	9.71327859377624e-12	0.484808516233731	0.173	0.125	2.26008566319986e-07	Monocytes	ALAS1
AGTRAP	1.01545085700934e-11	0.354391267115455	0.32	0.26	2.36275105408933e-07	Monocytes	AGTRAP
TMEM256	1.49394495738224e-11	0.342297558328206	0.294	0.235	3.47611112683699e-07	Monocytes	TMEM256
HGSNAT	1.66410884921553e-11	0.466306520080789	0.155	0.11	3.87204847035469e-07	Monocytes	HGSNAT
CHCHD7	1.83038438654956e-11	0.445581665410694	0.188	0.139	4.25893839062352e-07	Monocytes	CHCHD7
MAGOH	1.98266093051112e-11	0.36671489700317	0.3	0.242	4.61325545311326e-07	Monocytes	MAGOH
PHF20	2.02758708668176e-11	0.412726529593099	0.216	0.163	4.71778963329111e-07	Monocytes	PHF20
TRPS1	2.84884767582867e-11	0.500397010482468	0.108	0.071	6.62869877211814e-07	Monocytes	TRPS1
ARMCX6	3.33356588803582e-11	0.477789724037278	0.161	0.116	7.75654110828176e-07	Monocytes	ARMCX6
ZFHX3	3.49302648534721e-11	0.290920201723612	0.184	0.134	8.12757402610588e-07	Monocytes	ZFHX3
NCKAP5L	3.61836488353364e-11	0.469615608846477	0.107	0.07	8.41921141100607e-07	Monocytes	NCKAP5L
RAB10	3.8366510166004e-11	0.277747562669168	0.345	0.28	8.92711958542581e-07	Monocytes	RAB10
KLHL18	3.87748298550614e-11	0.443484343361724	0.136	0.095	9.02212741067569e-07	Monocytes	KLHL18
HOTAIRM1	4.0480801053564e-11	0.558935852056509	0.149	0.106	9.41907278914328e-07	Monocytes	HOTAIRM1
ENSA	4.22651989676293e-11	0.298941821084302	0.355	0.292	9.83426649578799e-07	Monocytes	ENSA
DNAJA4	4.90797725329291e-11	0.529557801076336	0.184	0.137	1.14198814729619e-06	Monocytes	DNAJA4
KIF1B	5.51972679762463e-11	0.390684842669762	0.144	0.101	1.2843300312713e-06	Monocytes	KIF1B
FOXO3	5.86733297823212e-11	0.361944901243048	0.23	0.177	1.36521103737505e-06	Monocytes	FOXO3
DUSP22	7.12496086899930e-11	0.556701395794951	0.116	0.079	1.65783589499876e-06	Monocytes	DUSP22
TMX1	7.19266024711861e-11	0.388646614629769	0.192	0.143	1.67358818629956e-06	Monocytes	TMX1
NUDT14	7.71668581317268e-11	0.358436142461648	0.19	0.141	1.79551845500902e-06	Monocytes	NUDT14
MECP2	7.79354186154812e-11	0.462729145735128	0.172	0.127	1.81340132034502e-06	Monocytes	MECP2
NT5C2	8.58406244042929e-11	0.51541758716995	0.116	0.079	1.99733964863909e-06	Monocytes	NT5C2
USP12	8.67230321529113e-11	0.49318670128191	0.119	0.081	2.01787151213394e-06	Monocytes	USP12
STIP1	9.16668953346271e-11	0.337177991793627	0.292	0.235	2.1329053206461e-06	Monocytes	STIP1
SMIM29	9.16962386106071e-11	0.402613738659238	0.206	0.156	2.13358807999161e-06	Monocytes	SMIM29
KIAA0930	9.5440493327415e-11	0.421288062734066	0.13	0.09	2.22070939874229e-06	Monocytes	KIAA0930
IL13RA1	1.05356010033618e-10	0.348319971545115	0.217	0.166	2.45142364146222e-06	Monocytes	IL13RA1
RAB35	1.07763226142648e-10	0.488587749213945	0.131	0.091	2.50743474588714e-06	Monocytes	RAB35
HPRT1	1.33840791867673e-10	0.420186609968853	0.196	0.148	3.11420754517701e-06	Monocytes	HPRT1
NR1H2	1.40396201762134e-10	0.294789567731194	0.29	0.232	3.26673882260134e-06	Monocytes	NR1H2
TANK	1.43313864283385e-10	0.443771155386318	0.218	0.169	3.33462699414581e-06	Monocytes	TANK
DGKZ	1.49987069195973e-10	0.422694743630732	0.141	0.1	3.4898991260519e-06	Monocytes	DGKZ
MTCH2	1.55104522436384e-10	0.428773251631196	0.212	0.164	3.60897202804979e-06	Monocytes	MTCH2
OGDH	1.64833222687078e-10	0.463480495425889	0.146	0.105	3.83533942548293e-06	Monocytes	OGDH
USB1	1.84143439250763e-10	0.562467106317528	0.129	0.091	4.28464954448676e-06	Monocytes	USB1
APIP	2.12934238654431e-10	0.469787088815751	0.157	0.114	4.95455386501129e-06	Monocytes	APIP
NMI	2.31579932461827e-10	0.559289544108571	0.135	0.096	5.3884018685218e-06	Monocytes	NMI
LSM10	2.37350991725683e-10	0.460197259209544	0.184	0.138	5.52268287547319e-06	Monocytes	LSM10
ISG20L2	2.61203040381763e-10	0.402749972224847	0.179	0.133	6.07767234360286e-06	Monocytes	ISG20L2
SLC29A1	2.77560531052244e-10	0.306372830352649	0.174	0.128	6.45827843652362e-06	Monocytes	SLC29A1
PELI1	3.41495793007445e-10	0.387362083044324	0.221	0.171	7.94592411169723e-06	Monocytes	PELI1
IFFO1	3.55410848592174e-10	0.516199502758322	0.106	0.071	8.2696996250427e-06	Monocytes	IFFO1
TAF9	4.34955343623025e-10	0.570688376201067	0.201	0.154	1.01205409354205e-05	Monocytes	TAF9
SNAP29	4.61038754604413e-10	0.436783014968842	0.163	0.12	1.07274497421355e-05	Monocytes	SNAP29
APEX1	5.03808925672996e-10	0.312609303540607	0.352	0.295	1.17226260825593e-05	Monocytes	APEX1
CARD19	5.38942330680917e-10	0.402950118524023	0.217	0.169	1.25401101502836e-05	Monocytes	CARD19
PXK	5.57804215892847e-10	0.545076882282135	0.113	0.078	1.29789884953948e-05	Monocytes	PXK
PKN1	5.89044293111643e-10	0.414398091266301	0.164	0.121	1.37058826121217e-05	Monocytes	PKN1
TBC1D8	6.10583950211534e-10	0.419905531310298	0.108	0.073	1.4207067353522e-05	Monocytes	TBC1D8
SSH2	6.71173354320343e-10	0.425999805428856	0.149	0.108	1.56168616083257e-05	Monocytes	SSH2
SPATA2L	6.82790159212897e-10	0.590377172373791	0.105	0.071	1.58871614245657e-05	Monocytes	SPATA2L
DSC2	6.83575819924815e-10	0.277662526948501	0.167	0.122	1.59054421780106e-05	Monocytes	DSC2
SLIRP	6.9691963950892e-10	0.353442227736762	0.286	0.233	1.62159261720935e-05	Monocytes	SLIRP
BAG6	7.04309367445302e-10	0.388400121301203	0.2	0.153	1.63878703617173e-05	Monocytes	BAG6
TPCN1	7.3159830819946e-10	0.437002686742878	0.116	0.08	1.7022829435185e-05	Monocytes	TPCN1
GAS7	7.74098635315138e-10	0.430015142215222	0.109	0.074	1.80117270465126e-05	Monocytes	GAS7
GNAQ	7.86984027543168e-10	0.402988892310332	0.169	0.126	1.83115443528744e-05	Monocytes	GNAQ
GBE1	8.28206009153794e-10	0.512600172354725	0.107	0.073	1.92706974209905e-05	Monocytes	GBE1
RNASE1	9.15325269112546e-10	1.10547025825951	0.166	0.232	2.12977883617107e-05	Monocytes	RNASE1
LMBR1L	1.02821873085119e-09	0.468464592773114	0.121	0.085	2.39245934294454e-05	Monocytes	LMBR1L
ZFAND2A	1.32659448290632e-09	0.373691440805949	0.367	0.308	3.08672004282642e-05	Monocytes	ZFAND2A
MAFG	1.62864226975851e-09	0.475923502853349	0.11	0.075	3.78952483327409e-05	Monocytes	MAFG
PPP2R3C	1.71462508256236e-09	0.455441427013452	0.136	0.098	3.9895896421061e-05	Monocytes	PPP2R3C
NDUFA13	2.00130607789432e-09	0.425722626491913	0.148	0.108	4.65663898204451e-05	Monocytes	NDUFA13
NCSTN	2.12656177518959e-09	0.403947568642176	0.164	0.123	4.94808393851114e-05	Monocytes	NCSTN
DUS3L	2.56467318406787e-09	0.475597879775715	0.11	0.076	5.96748156468911e-05	Monocytes	DUS3L
TMEM9B	2.56915633704867e-09	0.364327501231619	0.227	0.179	5.97791296504484e-05	Monocytes	TMEM9B
BTAF1	2.60628827538125e-09	0.414256685461457	0.121	0.085	6.0643115591571e-05	Monocytes	BTAF1
UTP18	2.80011249265842e-09	0.455751116309156	0.147	0.108	6.51530174791761e-05	Monocytes	UTP18
SREBF1	2.88420045534936e-09	0.461452215600703	0.102	0.069	6.7109576195069e-05	Monocytes	SREBF1
HES4	3.00361219489354e-09	0.645673484706355	0.265	0.224	6.98880485507829e-05	Monocytes	HES4
TMEM167B	3.1384537425361e-09	0.44896024484314	0.147	0.108	7.302554168133e-05	Monocytes	TMEM167B
GYG1	3.17380024313221e-09	0.452089034297517	0.172	0.131	7.38479840572003e-05	Monocytes	GYG1
AMD1	4.20377625034904e-09	0.348125643942764	0.254	0.204	9.78134657931214e-05	Monocytes	AMD1
WDFY2	4.9474213730884e-09	0.475908709850074	0.12	0.085	0.000115116600509021	Monocytes	WDFY2
STK4	4.98478327942949e-09	0.320004004292453	0.189	0.145	0.000115985937345765	Monocytes	STK4
CLASP2	5.23523742717889e-09	0.428335556931942	0.102	0.07	0.000121813504455599	Monocytes	CLASP2
ARL8A	5.43384670285028e-09	0.552214611576787	0.103	0.071	0.00012643474508192	Monocytes	ARL8A
LYST	6.24320819136419e-09	0.423682044341655	0.127	0.092	0.000145266968196662	Monocytes	LYST
NADSYN1	6.674327633617e-09	0.38202878093041	0.135	0.098	0.000155298255379	Monocytes	NADSYN1
PTDSS1	8.02155769789604e-09	0.397355021612276	0.164	0.124	0.000186645604514645	Monocytes	PTDSS1
USP4	8.91495993091291e-09	0.393565560015278	0.15	0.111	0.000207433287672482	Monocytes	USP4
RPS17	8.99905453332504e-09	0.405298436625688	0.145	0.108	0.000209390000881407	Monocytes	RPS17
MAN2C1	9.51390558547691e-09	0.363052540658196	0.126	0.09	0.000221369555162877	Monocytes	MAN2C1
STARD3	1.04098821068088e-08	0.384251839771997	0.177	0.136	0.000242217136861226	Monocytes	STARD3
MAP3K11	1.08047136145235e-08	0.295164585939932	0.157	0.117	0.000251404076382732	Monocytes	MAP3K11
SNAP23	1.14033927751195e-08	0.341893629483546	0.202	0.158	0.00026533414309148	Monocytes	SNAP23
ERO1B	1.20890951369344e-08	0.500877598238194	0.117	0.083	0.00028128906564619	Monocytes	ERO1B
ERGIC1	1.27093869982491e-08	0.295584575993608	0.254	0.205	0.00029572201667526	Monocytes	ERGIC1
KCTD20	1.80840217331978e-08	0.41715155301242	0.161	0.122	0.000420779017688047	Monocytes	KCTD20
NIPSNAP2	1.84706830578775e-08	0.396482267305486	0.162	0.123	0.000429775853390693	Monocytes	NIPSNAP2
WIPI2	2.00225944507972e-08	0.387449509777309	0.215	0.172	0.000465885727681148	Monocytes	WIPI2
NARS	2.47415964185239e-08	0.409144207381093	0.16	0.121	0.000575687465466214	Monocytes	NARS
MCRIP2	2.54928233924365e-08	0.260255920151534	0.183	0.14	0.000593167014695212	Monocytes	MCRIP2
ITSN2	2.57824546313508e-08	0.260615963837178	0.202	0.158	0.00059990615436227	Monocytes	ITSN2
OXA1L	2.77232833917691e-08	0.286543933378991	0.339	0.289	0.000645065357959683	Monocytes	OXA1L
GALNT6	3.00362969155954e-08	0.358174937830003	0.109	0.077	0.000698884556632075	Monocytes	GALNT6
ACYP2	3.09098464220387e-08	0.503944681184978	0.118	0.086	0.000719210306547996	Monocytes	ACYP2
NDUFA11	3.62717780267207e-08	0.335143353409868	0.18	0.139	0.000843971731125738	Monocytes	NDUFA11
CRYL1	3.71268202401083e-08	0.350502606875761	0.178	0.138	0.000863866853346839	Monocytes	CRYL1
PARP9	3.92535164691861e-08	0.437681610476491	0.139	0.104	0.000913350821205021	Monocytes	PARP9
RTF2	3.95968770120811e-08	0.323310330282724	0.278	0.231	0.000921340134317104	Monocytes	RTF2
TIMM10	4.19774842955505e-08	0.40861550795585	0.205	0.164	0.00097673210458887	Monocytes	TIMM10
KPNA3	4.48084903570196e-08	0.42624145884241	0.125	0.091	0.00104260395362713	Monocytes	KPNA3
PSMA4	4.54452831347545e-08	0.269733500265908	0.311	0.26	0.00105742084797947	Monocytes	PSMA4
VAT1	5.86698408270043e-08	0.316792317280207	0.326	0.281	0.00136512985636274	Monocytes	VAT1
EHD1	6.70025528682308e-08	0.645895096643177	0.213	0.175	0.001559015400138	Monocytes	EHD1
DBF4	9.14972768595634e-08	0.517103703341803	0.1	0.071	0.00212895863796832	Monocytes	DBF4
WDR74	9.89375785693222e-08	0.382710335488696	0.163	0.126	0.00230207957815099	Monocytes	WDR74
SLC35A4	1.02011905790199e-07	0.482329390502128	0.12	0.089	0.00237361302392636	Monocytes	SLC35A4
PAPSS1	1.0407171387321e-07	0.324315960871144	0.202	0.16	0.00242154063840185	Monocytes	PAPSS1
ARHGEF2	1.36943070934527e-07	0.305666847928215	0.123	0.09	0.00318639137450457	Monocytes	ARHGEF2
QDPR	1.37323361007992e-07	0.501332748328874	0.114	0.084	0.00319523996393396	Monocytes	QDPR
ARHGAP27	1.48416251536759e-07	0.3893278707881	0.111	0.081	0.00345334934075731	Monocytes	ARHGAP27
PCF11	1.57403362948108e-07	0.280796295651695	0.172	0.133	0.00366246144907658	Monocytes	PCF11
PTPMT1	2.11001237475186e-07	0.406680891459826	0.166	0.13	0.00490957679357264	Monocytes	PTPMT1
RRAGC	2.38292111304303e-07	0.435800368870686	0.138	0.105	0.00554458084582852	Monocytes	RRAGC
THAP9-AS1	2.53700995666145e-07	0.445560903906077	0.102	0.074	0.00590311476715987	Monocytes	THAP9-AS1
TSC22D2	2.79106073897257e-07	0.288078342992436	0.22	0.177	0.00649424012744138	Monocytes	TSC22D2
RNPEPL1	2.81408002587956e-07	0.288974917452633	0.161	0.125	0.00654780140421655	Monocytes	RNPEPL1
ITPA	2.84603302505003e-07	0.298248059628156	0.241	0.198	0.00662214964268641	Monocytes	ITPA
BCL7B	3.19158977225062e-07	0.323221149828842	0.223	0.182	0.00742619108207275	Monocytes	BCL7B
POLB	3.31773601728487e-07	0.978666414137045	0.114	0.085	0.00771970816501843	Monocytes	POLB
CNOT9	3.41870367909075e-07	0.420299532248254	0.104	0.076	0.00795463972050836	Monocytes	CNOT9
GTF3C6	3.50636182274266e-07	0.316789049571471	0.249	0.206	0.00815860268915761	Monocytes	GTF3C6
STX8	3.53077263324298e-07	0.360829543041385	0.176	0.139	0.00821540176302976	Monocytes	STX8
NFATC1	3.58529848097314e-07	0.344800570951476	0.123	0.091	0.00834227250552831	Monocytes	NFATC1
ANKRD13D	4.83023767390049e-07	0.371539253685278	0.1	0.072	0.0112389970196317	Monocytes	ANKRD13D
TAPBPL	5.02670697818038e-07	0.432594784430687	0.136	0.104	0.0116961417968301	Monocytes	TAPBPL
COMMD4	5.04578683639399e-07	0.275031272831932	0.224	0.182	0.0117405368109215	Monocytes	COMMD4
ZDHHC24	5.51363104144546e-07	0.361296569035381	0.163	0.128	0.0128291167072353	Monocytes	ZDHHC24
PI4KA	5.61397931017652e-07	0.418095311091898	0.102	0.074	0.0130626070589187	Monocytes	PI4KA
CD40	6.02322039138647e-07	0.440993174662307	0.201	0.164	0.014014829206678	Monocytes	CD40
ACTR1A	6.17176691625088e-07	0.272735907892257	0.218	0.177	0.0143604672607326	Monocytes	ACTR1A
SNRNP25	6.25680146265044e-07	0.435901604031204	0.126	0.096	0.014558325643295	Monocytes	SNRNP25
AZI2	6.85445491635314e-07	0.388966325443463	0.178	0.142	0.0159489456993705	Monocytes	AZI2
ARF3	7.17978567485258e-07	0.286815840733139	0.165	0.129	0.016705925308247	Monocytes	ARF3
IGF2R	8.13241060343463e-07	0.366499074496446	0.134	0.102	0.0189224929920717	Monocytes	IGF2R
UBAP1	8.79562748921568e-07	0.253263059988208	0.206	0.166	0.020465666041907	Monocytes	UBAP1
LYPLA1	9.48502769458492e-07	0.30171821089728	0.193	0.155	0.0220697624397602	Monocytes	LYPLA1
AP1M1	9.68743401915143e-07	0.331366667285742	0.166	0.131	0.0225407214757616	Monocytes	AP1M1
FAM20C	1.00168276259242e-06	0.49063049042545	0.106	0.078	0.0233071545200004	Monocytes	FAM20C
TMEM199	1.13849631380469e-06	0.416845799631466	0.1	0.073	0.0264905322296075	Monocytes	TMEM199
MAPK6	1.16265205948463e-06	0.388098703730039	0.123	0.093	0.0270525881200884	Monocytes	MAPK6
DUSP10	1.18016749963492e-06	0.275760353834073	0.163	0.128	0.0274601373815053	Monocytes	DUSP10
POLE4	1.19884105939676e-06	0.327562262976178	0.218	0.179	0.0278946337700438	Monocytes	POLE4
SDF2L1	1.21510705683291e-06	0.288787216472858	0.26	0.22	0.0282731109983882	Monocytes	SDF2L1
ESYT1	1.30804548148586e-06	0.397490090662967	0.112	0.083	0.0304356022632131	Monocytes	ESYT1
SMPDL3A	1.32820039902048e-06	0.543707008797716	0.102	0.075	0.0309045668844086	Monocytes	SMPDL3A
PHKG2	1.44508484810888e-06	0.290435965830255	0.129	0.098	0.0336242342457974	Monocytes	PHKG2
STX3	1.4504043997711e-06	0.312820028036093	0.134	0.103	0.0337480095738739	Monocytes	STX3
HDHD5	1.83234745220745e-06	0.408264914635863	0.111	0.083	0.0426350605179629	Monocytes	HDHD5
CD79A	0	9.09286359444065	0.86	0.005	0	B cells	CD79A
CD371	0	4.76338928194909	0.838	0.113	0	B cells	CD37
HLA-DQA11	0	3.44994317831418	0.787	0.1	0	B cells	HLA-DQA1
CD691	0	3.62109841372528	0.785	0.099	0	B cells	CD69
LAPTM51	0	3.08547900141928	0.857	0.177	0	B cells	LAPTM5
MS4A1	0	8.98157659051221	0.675	0.003	0	B cells	MS4A1
CD521	0	3.29191893553505	0.765	0.094	0	B cells	CD52
HLA-DQB11	0	3.26554380596171	0.824	0.172	0	B cells	HLA-DQB1
CXCR41	0	2.78400063898845	0.767	0.125	0	B cells	CXCR4
CORO1A1	0	2.56517730181134	0.757	0.128	0	B cells	CORO1A
HLA-DPB11	0	2.60310215280039	0.84	0.224	0	B cells	HLA-DPB1
HLA-DPA11	0	2.35866457411111	0.849	0.236	0	B cells	HLA-DPA1
LTB	0	4.03377570993859	0.647	0.045	0	B cells	LTB
BANK1	0	6.13611297555348	0.618	0.018	0	B cells	BANK1
CD831	0	3.37435308784833	0.754	0.167	0	B cells	CD83
LY9	0	6.93497118093353	0.599	0.016	0	B cells	LY9
PTPRC1	0	2.08250685242227	0.693	0.11	0	B cells	PTPRC
CYTIP1	0	2.70907650030575	0.649	0.088	0	B cells	CYTIP
LIMD21	0	3.22702295604866	0.647	0.105	0	B cells	LIMD2
CCR7	0	5.20547078442888	0.553	0.021	0	B cells	CCR7
CD481	0	3.28423576602628	0.586	0.066	0	B cells	CD48
RHOH1	0	3.25219515918524	0.546	0.056	0	B cells	RHOH
PIM2	0	3.26607899497691	0.572	0.089	0	B cells	PIM2
CD531	0	2.73886604788007	0.561	0.085	0	B cells	CD53
NCF11	0	3.93082395642942	0.504	0.038	0	B cells	NCF1
CD79B	0	4.84840845458006	0.471	0.023	0	B cells	CD79B
FCMR	0	4.10453108359394	0.48	0.04	0	B cells	FCMR
CXCR5	0	7.78262999545688	0.432	0.004	0	B cells	CXCR5
NFKBID1	0	3.79286223917276	0.478	0.053	0	B cells	NFKBID
IGHA1	0	8.67756107792101	0.426	0.006	0	B cells	IGHA1
POU2F21	0	4.19372243742567	0.45	0.033	0	B cells	POU2F2
IGKC	0	10.1705467728567	0.421	0.005	0	B cells	IGKC
TAGAP1	0	2.76425334101807	0.461	0.058	0	B cells	TAGAP
POU2AF1	0	6.50866942187425	0.408	0.006	0	B cells	POU2AF1
CD19	0	8.04265800261817	0.399	0.002	0	B cells	CD19
VPREB3	0	9.70081716167639	0.388	0.001	0	B cells	VPREB3
SASH31	0	3.54880371360152	0.373	0.035	0	B cells	SASH3
BLK	0	8.09786891548187	0.338	0.002	0	B cells	BLK
SELL1	0	3.8412708339745	0.355	0.025	0	B cells	SELL
TNFRSF13C	0	7.74198801095954	0.327	0.002	0	B cells	TNFRSF13C
RIPOR2	0	3.86164120880384	0.353	0.03	0	B cells	RIPOR2
TNFRSF13B	0	7.90147448874786	0.307	0.002	0	B cells	TNFRSF13B
GNG7	0	4.16601335702069	0.327	0.023	0	B cells	GNG7
LINC00926	0	5.63980958780884	0.311	0.009	0	B cells	LINC00926
LY861	0	3.41582892451893	0.318	0.026	0	B cells	LY86
JCHAIN	0	6.16941172442535	0.287	0.011	0	B cells	JCHAIN
CD27	0	3.59523598039896	0.296	0.021	0	B cells	CD27
RUBCNL	0	5.19180655472183	0.279	0.011	0	B cells	RUBCNL
SP140	0	3.64291960706158	0.279	0.023	0	B cells	SP140
MZB1	0	7.43238573338508	0.259	0.005	0	B cells	MZB1
IGHM	0	11.180914485036	0.241	0.001	0	B cells	IGHM
IGHG1	0	10.7499967862587	0.241	0.002	0	B cells	IGHG1
CD22	0	6.39315868731372	0.237	0.003	0	B cells	CD22
FAM129C	0	7.48530837139985	0.226	0.001	0	B cells	FAM129C
PRKCB	0	4.39407940260104	0.222	0.011	0	B cells	PRKCB
AFF3	0	4.97556971141539	0.217	0.008	0	B cells	AFF3
CPNE5	0	4.29994613591828	0.219	0.011	0	B cells	CPNE5
FCRLA	0	9.37249129559088	0.206	0	0	B cells	FCRLA
NAPSA1	0	3.69027767451336	0.219	0.013	0	B cells	NAPSA
FCER2	0	7.88378018607309	0.204	0.001	0	B cells	FCER2
PNOC	0	3.56806750641522	0.208	0.012	0	B cells	PNOC
FAM30A	0	9.69745345056787	0.189	0	0	B cells	FAM30A
IGHG3	0	10.2196595432828	0.189	0.001	0	B cells	IGHG3
IGHG2	0	11.6808569400372	0.186	0.001	0	B cells	IGHG2
IGHG4	0	9.83616943522335	0.184	0.001	0	B cells	IGHG4
FCRL1	0	8.81574866851718	0.178	0	0	B cells	FCRL1
IGHA2	0	7.97085165152758	0.18	0.002	0	B cells	IGHA2
SPIB	0	5.57005186394739	0.171	0.003	0	B cells	SPIB
LINC01857	0	6.47853975568986	0.162	0.002	0	B cells	LINC01857
PAX5	0	9.89744648694776	0.16	0	0	B cells	PAX5
IGLC2	0	9.213803176813	0.16	0.001	0	B cells	IGLC2
LINC01781	0	8.83483450964808	0.158	0	0	B cells	LINC01781
WDFY4	0	4.80535007195697	0.153	0.005	0	B cells	WDFY4
TMEM156	0	4.78987273533802	0.154	0.007	0	B cells	TMEM156
STAP1	0	6.2764615655415	0.143	0.002	0	B cells	STAP1
HLA-DOB	0	5.53341608420993	0.138	0.003	0	B cells	HLA-DOB
FCRL5	0	10.3318493110935	0.134	0	0	B cells	FCRL5
CLECL1	0	5.16827664521309	0.138	0.004	0	B cells	CLECL1
IGKV4-1	0	13.5957631409356	0.131	0.001	0	B cells	IGKV4-1
BCL11A	0	4.75670587140282	0.134	0.005	0	B cells	BCL11A
IGLL5	0	11.0436919528614	0.129	0	0	B cells	IGLL5
AC119396.1	0	5.65482625738361	0.131	0.003	0	B cells	AC119396.1
AC104699.1	0	11.4068113687748	0.127	0	0	B cells	AC104699.1
IGKV3-20	0	11.0219583056193	0.129	0.002	0	B cells	IGKV3-20
LINC01215	0	6.3124839862266	0.123	0.001	0	B cells	LINC01215
IGHV3-23	0	12.6057496672655	0.119	0.002	0	B cells	IGHV3-23
FCRL2	0	8.62659257665466	0.114	0	0	B cells	FCRL2
NCR3	3.6902400949028e-307	3.97395900302897	0.18	0.01	8.58645065281984e-303	B cells	NCR3
HLA-DRA1	3.49129992554316e-288	3.08439497329598	0.862	0.305	8.12355666675382e-284	B cells	HLA-DRA
IRF81	1.52658398770007e-284	3.2846374270876	0.375	0.045	3.55205562258051e-280	B cells	IRF8
HLA-DRB51	3.71863067251175e-281	2.28262198988127	0.812	0.225	8.65250984880034e-277	B cells	HLA-DRB5
BCL2A11	1.27824581197526e-279	2.45889295681152	0.392	0.048	2.97422235530405e-275	B cells	BCL2A1
HVCN11	8.00868873430391e-277	3.75588820761096	0.3	0.03	1.86346169469783e-272	B cells	HVCN1
PHACTR11	8.72272147079764e-272	3.34061573497502	0.336	0.038	2.02960283182519e-267	B cells	PHACTR1
BTK1	1.61845317416023e-265	4.09398548099464	0.169	0.01	3.76581684563603e-261	B cells	BTK
P2RY10	9.59653408842521e-265	3.32815261013537	0.248	0.021	2.23292155169478e-260	B cells	P2RY10
SMAP21	2.10385821852e-259	3.14246076542619	0.417	0.06	4.89525730285233e-255	B cells	SMAP2
GAPT	4.74315273229112e-258	4.66937744315146	0.118	0.005	1.1036367777495e-253	B cells	GAPT
GPR1831	4.86361585935343e-257	2.21394131135338	0.461	0.071	1.13166613815436e-252	B cells	GPR183
AC007384.1	1.74832777090986e-256	3.89683023276379	0.221	0.017	4.06800905735306e-252	B cells	AC007384.1
PDE4B1	3.86075882346498e-256	2.57854802386218	0.542	0.099	8.98321363043832e-252	B cells	PDE4B
LSP11	4.66016810837425e-247	1.75703320574169	0.732	0.167	1.08432791545652e-242	B cells	LSP1
IKZF3	4.58618218057543e-245	3.34319823359886	0.239	0.021	1.06711286977629e-240	B cells	IKZF3
LYN1	4.30702818982654e-242	3.03192188123409	0.502	0.093	1.00215931920884e-237	B cells	LYN
CD70	3.01761859253287e-237	3.71723794109467	0.263	0.027	7.02139494110548e-233	B cells	CD70
SCIMP1	1.5012992937009e-233	4.3114297698546	0.153	0.009	3.49322319658326e-229	B cells	SCIMP
HLA-DRB11	8.46851697808744e-231	2.35171763725764	0.862	0.363	1.97045453046139e-226	B cells	HLA-DRB1
CD741	1.53286231978359e-230	2.67275779798154	0.994	0.709	3.56666404567246e-226	B cells	CD74
GPSM31	6.74556087403683e-230	2.58617105460819	0.59	0.133	1.56955710417089e-225	B cells	GPSM3
REL1	1.327297445742e-228	3.05338143593178	0.807	0.319	3.0883556967525e-224	B cells	REL
CCR6	7.0263093959646e-226	3.38712664195927	0.18	0.013	1.63488167025304e-221	B cells	CCR6
IRF4	1.36288962858463e-222	3.46526832006132	0.193	0.015	3.17117158779071e-218	B cells	IRF4
PARP15	3.30539202740484e-220	3.88575716988622	0.175	0.013	7.69098616936559e-216	B cells	PARP15
SEMA7A	4.11586902631253e-217	3.36058989636529	0.301	0.038	9.57680405042399e-213	B cells	SEMA7A
HLA-DQA21	2.89986912326779e-215	2.64379773397264	0.281	0.033	6.7474154760195e-211	B cells	HLA-DQA2
MEF2C1	3.60999289503056e-215	2.61447090394245	0.542	0.118	8.3997314681571e-211	B cells	MEF2C
ACAP1	2.66954199684599e-213	2.49927052442237	0.381	0.057	6.21149031826125e-209	B cells	ACAP1
SHISAL2A	4.84084947694786e-212	3.95504058965922	0.162	0.011	1.12636885629623e-207	B cells	SHISAL2A
ARHGAP241	6.33313125684171e-209	3.07370394932814	0.357	0.053	1.47359298084193e-204	B cells	ARHGAP24
RCSD11	2.69838608817402e-203	3.0142213536398	0.314	0.043	6.27860474996331e-199	B cells	RCSD1
TBC1D10C	8.5615514405958e-199	2.68177370498658	0.305	0.04	1.99210178919783e-194	B cells	TBC1D10C
PLCG2	1.17558430990904e-198	3.13895019485259	0.268	0.032	2.73534957229636e-194	B cells	PLCG2
NRROS1	2.21171087261886e-198	3.81081674976363	0.175	0.014	5.14620885840957e-194	B cells	NRROS
SIGLEC101	1.12362393050975e-197	3.85920681872969	0.151	0.011	2.61444816151009e-193	B cells	SIGLEC10
FCGR2B1	1.66450068242147e-197	2.30867754427393	0.21	0.02	3.87296018785828e-193	B cells	FCGR2B
ICAM31	1.49440173287933e-193	2.44261194422718	0.487	0.101	3.47717395206362e-189	B cells	ICAM3
ARHGAP25	2.14102621031068e-191	3.42843090739182	0.237	0.026	4.98173978615088e-187	B cells	ARHGAP25
MARCH11	9.41274748477e-191	3.86835986948277	0.156	0.012	2.19015808475628e-186	B cells	MARCH1
PTPRCAP	1.11106253985441e-189	3.40291260945776	0.186	0.017	2.58522031773323e-185	B cells	PTPRCAP
NCF41	5.68056643830135e-189	3.00737838153397	0.27	0.034	1.32175419886396e-184	B cells	NCF4
HSH2D	2.14428876953707e-188	3.15673950829612	0.303	0.043	4.98933110895885e-184	B cells	HSH2D
YPEL51	7.26724656871706e-184	2.57207821635006	0.803	0.363	1.69094293160909e-179	B cells	YPEL5
AC004687.11	6.38107118541527e-181	3.07764530217774	0.222	0.024	1.48474764342243e-176	B cells	AC004687.1
RAC21	9.52852223768658e-180	1.8832767643744	0.691	0.205	2.21709655426491e-175	B cells	RAC2
TSC22D3	2.93046129520139e-169	2.04514370376829	0.897	0.471	6.81859734167459e-165	B cells	TSC22D3
RALGPS2	2.39542689562078e-167	2.59380036849398	0.439	0.095	5.57367930073042e-163	B cells	RALGPS2
RASGRP21	4.98140328425635e-166	2.91820161221769	0.294	0.045	1.15907291618077e-161	B cells	RASGRP2
HLA-DMA1	1.12274006673109e-165	2.05011487396921	0.64	0.195	2.61239158726991e-161	B cells	HLA-DMA
HLA-DMB1	2.40500179184803e-164	2.28101289111667	0.375	0.069	5.595958169272e-160	B cells	HLA-DMB
TENT5C	9.34100022766581e-164	2.38353055227844	0.472	0.11	2.17346393297328e-159	B cells	TENT5C
MAP4K1	1.90886599687601e-162	3.22348694577566	0.195	0.021	4.44154940153111e-158	B cells	MAP4K1
RAB30	3.92288519085595e-161	3.02579919094551	0.272	0.04	9.12776926208362e-157	B cells	RAB30
LAT21	1.07445524786057e-157	2.90268221943365	0.241	0.032	2.50004247072198e-153	B cells	LAT2
RPS271	1.12868683616493e-156	1.85584920775185	0.983	0.968	2.62622853038857e-152	B cells	RPS27
HCLS11	1.38825957042541e-156	2.11742103579163	0.494	0.12	3.23020236846585e-152	B cells	HCLS1
KDM4B	2.1163373249627e-154	2.94183036737542	0.362	0.072	4.92429368772321e-150	B cells	KDM4B
HLA-B1	9.54572357125293e-154	1.32080334869702	0.998	0.954	2.22109896055913e-149	B cells	HLA-B
CYBB1	1.04584984380094e-151	2.46438886031355	0.226	0.029	2.43348341655603e-147	B cells	CYBB
ZNF3311	1.66604963033729e-149	2.27436789566921	0.654	0.226	3.87656427986879e-145	B cells	ZNF331
RASGEF1B1	2.11879003154223e-149	2.60497447315816	0.419	0.094	4.93000064539245e-145	B cells	RASGEF1B
GPR18	7.99226908260904e-147	4.01719445111835	0.112	0.008	1.85964117014147e-142	B cells	GPR18
GPR132	4.90215462907006e-142	3.11434593382549	0.191	0.023	1.14063333909202e-137	B cells	GPR132
RPS291	1.81864951981355e-141	1.66413125748821	0.895	0.6	4.23163370270217e-137	B cells	RPS29
INPP5D1	2.74431785240827e-140	2.72461791030827	0.265	0.042	6.38547877898357e-136	B cells	INPP5D
RPL211	6.58944709947881e-140	1.38464032278276	0.978	0.945	1.53323255110673e-135	B cells	RPL21
RPS281	3.61126949519683e-138	1.34029220220917	0.994	0.971	8.40270186142397e-134	B cells	RPS28
HLA-DOA1	9.78717370828581e-138	3.25588210868102	0.175	0.02	2.27727957844394e-133	B cells	HLA-DOA
PRDM2	9.11191139451887e-137	2.32780032879324	0.471	0.125	2.12015954327665e-132	B cells	PRDM2
SNN1	5.91648503079841e-135	3.26703565049615	0.202	0.027	1.37664773696617e-130	B cells	SNN
TOR3A1	8.76743893684057e-134	2.6556933511616	0.445	0.119	2.04000769182406e-129	B cells	TOR3A
TMEM154	8.93944816128661e-134	3.04538296159784	0.208	0.028	2.08003079816817e-129	B cells	TMEM154
CREM1	6.41689691738795e-133	1.79469875303261	0.627	0.213	1.49308357473783e-128	B cells	CREM
NR4A21	1.44924007920882e-129	2.3524643987379	0.789	0.417	3.37209181630308e-125	B cells	NR4A2
ANKRD441	3.67085049323771e-129	2.74404893095434	0.267	0.046	8.5413349276655e-125	B cells	ANKRD44
SLAMF71	4.9257018605708e-129	3.35270664357643	0.153	0.016	1.14611230891761e-124	B cells	SLAMF7
SAMSN11	5.30948421787848e-129	2.08895543538593	0.325	0.064	1.23541078781596e-124	B cells	SAMSN1
BTG11	2.30432733291821e-126	1.67222572695266	0.893	0.78	5.36170883823408e-122	B cells	BTG1
DERL3	3.68194143336029e-126	3.90589021571926	0.287	0.054	8.56714132714272e-122	B cells	DERL3
BLNK1	3.5743801204547e-123	2.87213056039421	0.226	0.035	8.31686766427401e-119	B cells	BLNK
RPL391	6.18924399791181e-123	1.35375725453264	0.974	0.963	1.44011329343412e-118	B cells	RPL39
IKZF11	1.06428738912275e-122	2.47558139161654	0.232	0.036	2.47638389701081e-118	B cells	IKZF1
AL121944.1	1.60730356958393e-119	3.03385504399533	0.199	0.028	3.73987394570789e-115	B cells	AL121944.1
EZR	3.16155006145327e-118	1.88517068700144	0.851	0.57	7.35629468298948e-114	B cells	EZR
AC245014.31	9.23084563090737e-118	3.13633062975383	0.18	0.024	2.14783316139953e-113	B cells	AC245014.3
TNF1	8.63667602385513e-117	2.3868500534534	0.252	0.044	2.00958177723061e-112	B cells	TNF
DAPP1	2.11325447833249e-116	2.798140033353	0.222	0.036	4.91712052018404e-112	B cells	DAPP1
SEPT1	2.49541108766751e-116	2.06979047638259	0.355	0.081	5.80632251878476e-112	B cells	SEPT1
RPL341	3.34201672379892e-116	1.19717409511573	0.989	0.976	7.77620451293533e-112	B cells	RPL34
RPL30	7.82432992098262e-115	1.1925702667748	0.985	0.981	1.82056508601424e-110	B cells	RPL30
AC016831.71	1.92080441010706e-111	2.02441712074568	0.476	0.144	4.46932770143711e-107	B cells	AC016831.7
RGS191	2.05638966984611e-111	2.43029308130376	0.358	0.088	4.78480748379792e-107	B cells	RGS19
ARHGDIB1	4.68762608462408e-111	1.33200586201777	0.752	0.318	1.09071683737033e-106	B cells	ARHGDIB
RPL261	7.58900470993751e-111	1.34492523295031	0.912	0.704	1.76580961590826e-106	B cells	RPL26
STAG3	8.87655333320629e-111	3.97676684795148	0.103	0.009	2.06539642957044e-106	B cells	STAG3
EAF2	1.69528442699725e-110	3.17703120204143	0.176	0.024	3.94458780473719e-106	B cells	EAF2
RPS211	2.46280442030343e-110	1.26643661312853	0.945	0.926	5.73045332516203e-106	B cells	RPS21
SIT1	1.47300713176849e-109	2.80139652459763	0.158	0.02	3.42739299419891e-105	B cells	SIT1
BCL21	2.05963095251656e-109	2.54922905136296	0.233	0.041	4.79234930031553e-105	B cells	BCL2
BACH2	6.81738370975635e-109	2.91713519799489	0.226	0.039	1.58626884158611e-104	B cells	BACH2
PTPN71	9.77475291852151e-109	2.38647123709328	0.226	0.038	2.27438950908159e-104	B cells	PTPN7
STK41	1.31278867779359e-108	1.98003095389171	0.471	0.144	3.05459669549013e-104	B cells	STK4
ST6GAL1	3.52241425592839e-108	2.70366257758469	0.226	0.039	8.19595349069418e-104	B cells	ST6GAL1
BIRC3	1.06277749867726e-106	1.95822913915825	0.487	0.156	2.47287068392224e-102	B cells	BIRC3
MOB3A1	2.14244373549641e-106	2.35419343152016	0.324	0.075	4.98503808375305e-102	B cells	MOB3A
FAU1	3.67003400277637e-106	0.96783397861987	0.987	0.973	8.53943511766006e-102	B cells	FAU
STK17A	1.3527140334453e-105	1.68988185436574	0.645	0.274	3.14749501302052e-101	B cells	STK17A
RPS15A	4.57463396719427e-105	1.11850598609753	0.98	0.974	1.06442583148676e-100	B cells	RPS15A
RPL41	6.35153486707596e-105	0.907978694656385	1	0.997	1.47787513287123e-100	B cells	RPL41
HERPUD11	1.04189509117982e-103	1.71646723744685	0.858	0.579	2.42428149815721e-99	B cells	HERPUD1
DENND1C	1.39091592675733e-102	2.90015519735405	0.158	0.021	3.23638317837896e-98	B cells	DENND1C
CYFIP2	2.03703427566245e-102	2.29766260842701	0.261	0.052	4.73977135261139e-98	B cells	CYFIP2
SERPINB91	3.96326960089315e-102	2.29567569854005	0.335	0.081	9.22173570735819e-98	B cells	SERPINB9
RPSA	4.58930649576607e-102	1.2127716094923	0.941	0.93	1.06783983543485e-97	B cells	RPSA
EIF1	6.22776840017516e-102	1.1751317023347	0.982	0.989	1.44907715135276e-97	B cells	EIF1
PIKFYVE	7.50633324034645e-102	2.68799312131881	0.244	0.047	1.74657361836381e-97	B cells	PIKFYVE
RPL371	2.79775837299063e-101	1.09202170937838	0.961	0.967	6.5098241822746e-97	B cells	RPL37
RPL32	5.49172670218526e-101	1.06476980041448	0.991	0.984	1.27781496906447e-96	B cells	RPL32
HLA-E1	8.73132119020538e-101	1.13157075335845	0.923	0.771	2.03160381453699e-96	B cells	HLA-E
KDM6B1	1.65121183904439e-100	1.89190069410355	0.597	0.252	3.8420397070885e-96	B cells	KDM6B
CD401	2.17673690820948e-100	2.18415167445007	0.478	0.162	5.06483143802182e-96	B cells	CD40
ATP2A3	1.46270550298719e-99	2.37490854559657	0.257	0.052	3.4034231643506e-95	B cells	ATP2A3
LCP11	2.12814651958014e-99	1.60404134298635	0.401	0.109	4.95177132175907e-95	B cells	LCP1
SLC2A31	6.56517738526057e-99	1.57861957967295	0.739	0.36	1.52758547400243e-94	B cells	SLC2A3
ADAM281	8.05087842295722e-99	2.18415417950805	0.346	0.088	1.87327839145368e-94	B cells	ADAM28
WAS1	1.05523492979929e-98	2.10336461644146	0.267	0.055	2.45532063465698e-94	B cells	WAS
DOCK21	2.26182688912782e-98	2.66119306197509	0.165	0.024	5.26281880562262e-94	B cells	DOCK2
RPS25	1.78964575296472e-97	1.07526679236754	0.96	0.966	4.16414773799832e-93	B cells	RPS25
SIDT1	2.00816871158263e-97	3.1004749156939	0.14	0.018	4.67260695811047e-93	B cells	SIDT1
DDX211	4.25499556202526e-97	1.89002188240631	0.649	0.313	9.90052367372037e-93	B cells	DDX21
PPP1R16B	5.68830130815201e-97	2.57128335786842	0.191	0.031	1.32355394838081e-92	B cells	PPP1R16B
RPL11	1.69315849850071e-95	0.964670430383085	0.989	0.988	3.93964119431145e-91	B cells	RPL11
RPS23	2.33347046409038e-95	1.02523111845447	0.985	0.987	5.42951907584549e-91	B cells	RPS23
SEPT61	3.35059941676713e-95	1.84869959273174	0.436	0.135	7.79617472293376e-91	B cells	SEPT6
TRAF3IP31	4.53645668285876e-95	2.69894203580413	0.175	0.027	1.05554274096758e-90	B cells	TRAF3IP3
DDX3Y1	7.8030545212161e-95	1.96237313350773	0.447	0.144	1.81561472599656e-90	B cells	DDX3Y
NGLY11	1.1704127380406e-93	2.41092476449561	0.324	0.083	2.72331635887287e-89	B cells	NGLY1
SRGN1	1.55362746882446e-93	0.568962635651603	0.697	0.264	3.61498039446075e-89	B cells	SRGN
RPS27A	7.66160970615439e-93	0.909169159709331	0.989	0.984	1.782703346428e-88	B cells	RPS27A
ARHGAP151	9.56284478961949e-92	2.23520817702732	0.254	0.053	2.22508272564866e-87	B cells	ARHGAP15
RELB	9.26733478407311e-91	1.77839299024096	0.597	0.267	2.15632345755813e-86	B cells	RELB
APBB1IP1	1.11126752726249e-90	1.98412249777744	0.292	0.068	2.58569728243437e-86	B cells	APBB1IP
RASSF21	1.99008298967818e-90	2.58712223708407	0.195	0.034	4.63052510038319e-86	B cells	RASSF2
NFKB21	4.26645574901607e-90	1.97657725706777	0.45	0.153	9.92718923681059e-86	B cells	NFKB2
EEF1B2	1.54025446816863e-89	1.10385227446834	0.954	0.908	3.58386409653476e-85	B cells	EEF1B2
SYK1	1.57337468167106e-89	2.4247743337299	0.235	0.048	3.66092820931223e-85	B cells	SYK
ARHGAP451	1.66852915410595e-89	2.30386861960319	0.254	0.055	3.88233363577372e-85	B cells	ARHGAP45
ORAI21	2.72780126247221e-89	2.24695863236795	0.309	0.078	6.34704797752034e-85	B cells	ORAI2
BCAS4	4.62578292658087e-89	2.27396532349787	0.279	0.065	1.07632717135684e-84	B cells	BCAS4
ELF11	1.43923969575678e-88	1.68859509934365	0.627	0.294	3.34882292408687e-84	B cells	ELF1
RIC3	3.53728066619834e-87	2.73653697327684	0.14	0.019	8.23054465411031e-83	B cells	RIC3
FNBP11	8.89101964446424e-87	1.89100752923339	0.439	0.148	2.06876245087394e-82	B cells	FNBP1
RPL18A	1.75323553323757e-86	0.948060153385464	0.993	0.986	4.07942843873717e-82	B cells	RPL18A
PTPN61	1.23672974352101e-85	2.24344573976749	0.301	0.077	2.87762276722469e-81	B cells	PTPN6
PABPC11	1.26236369994776e-85	1.06959623818269	0.899	0.852	2.93726785703846e-81	B cells	PABPC1
CD721	5.45087696652943e-85	3.24761624248022	0.121	0.015	1.26831005257207e-80	B cells	CD72
SMCHD1	2.00094663919537e-84	1.79129174652283	0.511	0.199	4.65580264007978e-80	B cells	SMCHD1
IL10RA1	3.03768053606845e-84	2.08630891972375	0.246	0.053	7.06807507132406e-80	B cells	IL10RA
SARAF	1.04250110382786e-83	1.37011625843074	0.842	0.672	2.42569156838667e-79	B cells	SARAF
DUSP21	1.21550092395281e-83	1.78112960357403	0.614	0.26	2.82822754985339e-79	B cells	DUSP2
RPS7	5.31004286458618e-82	0.893236938544057	0.98	0.97	1.23554077373191e-77	B cells	RPS7
ITGA41	7.94884870662632e-82	2.22407690149226	0.256	0.059	1.84953811705781e-77	B cells	ITGA4
ALG131	2.25247334724643e-81	2.20613358755557	0.432	0.154	5.241054984373e-77	B cells	ALG13
CIITA1	3.03673499007883e-81	2.76766638630459	0.156	0.025	7.06587497491541e-77	B cells	CIITA
IL161	3.44740298551191e-81	2.17914194863724	0.254	0.059	8.02141726668912e-77	B cells	IL16
RPS8	2.23870078948156e-80	0.825141086328357	0.996	0.992	5.2090089969657e-76	B cells	RPS8
FLI11	3.77960804111419e-80	2.23464626514249	0.241	0.054	8.7943919900645e-76	B cells	FLI1
UCP21	4.90425232983756e-80	1.70124921802108	0.392	0.122	1.1411214321066e-75	B cells	UCP2
NR4A31	1.64978483388573e-77	1.8443465459886	0.482	0.186	3.83871935148533e-73	B cells	NR4A3
RPL28	2.70755581444854e-77	0.700172620165405	1	0.994	6.29994086905886e-73	B cells	RPL28
GNG2	3.5000612537264e-77	1.85912233009664	0.32	0.09	8.14394252517058e-73	B cells	GNG2
RPLP2	6.52083976900125e-77	0.852313185723083	0.967	0.977	1.51726899745121e-72	B cells	RPLP2
KLHL61	2.47612061309593e-76	2.86496313028043	0.127	0.018	5.7614374425516e-72	B cells	KLHL6
TMEM243	3.00252196276066e-76	1.8708799542079	0.41	0.141	6.9862681029515e-72	B cells	TMEM243
FMNL11	9.8115694489823e-76	2.20349776628308	0.232	0.053	2.2829559793892e-71	B cells	FMNL1
RPS12	6.21655864261837e-75	0.88194599567781	0.991	0.99	1.44646886496444e-70	B cells	RPS12
FAM49A1	6.70508822885698e-75	2.39928196742598	0.197	0.04	1.56013992909044e-70	B cells	FAM49A
MEI1	1.10840877154657e-74	2.85510310715407	0.121	0.017	2.57904552963456e-70	B cells	MEI1
DOCK81	1.8887457881641e-74	2.2418129608733	0.23	0.052	4.39473369990023e-70	B cells	DOCK8
RPS5	9.0897183307192e-74	0.889835081307546	0.987	0.962	2.11499566119174e-69	B cells	RPS5
SF1	9.32759487694406e-74	1.34668760354362	0.715	0.421	2.17034477596734e-69	B cells	SF1
STK17B1	1.19107017887453e-73	1.32701054429331	0.511	0.201	2.77138209220525e-69	B cells	STK17B
LRMP	1.28748130081295e-73	2.63836235359421	0.149	0.025	2.99571149073157e-69	B cells	LRMP
RPL23A	2.12202905709977e-73	0.9282676736211	0.954	0.956	4.93753721005975e-69	B cells	RPL23A
PMAIP11	2.88498745019147e-73	1.73176171401371	0.489	0.198	6.71278879910552e-69	B cells	PMAIP1
RPS6	8.85451375810172e-73	0.849238196356998	0.972	0.976	2.06026826123511e-68	B cells	RPS6
SYNGR21	3.23593268298948e-72	1.35524265993084	0.744	0.461	7.52936816677993e-68	B cells	SYNGR2
ARHGAP91	3.35044309896276e-72	1.66342215941594	0.224	0.05	7.79581100266656e-68	B cells	ARHGAP9
RPL19	5.74314580332301e-72	0.727881374678641	0.989	0.991	1.3363151655172e-67	B cells	RPL19
[truncated: 19,236 more rows]
