# Supplementary material for: Single-cell and spatial transcriptomic profiling reveals the expression characteristics of PTPRR in epithelial cells and its potential implications in pancreatic cancer metastasis
Source: Front Immunol. 2026 May 13;17:1843505. doi: 10.3389/fimmu.2026.1843505 (PMC13212452; doi:10.3389/fimmu.2026.1843505)
Supplement: Supplementary file 6 [file Table2.csv]

# CAF signatures adapted from Elyada et al.9
myCAF	iCAF	apCAF
MYL9	C3	SLPI
CALD1	DUSP1	SAA3
MMP11	FBLN1	CD74
HOPX	LMNA	SERPINB2
BGN	CLU	MSLN
IGFBP7	CCDC80	LGALS7
TPM2	MYC	UPK3B
CTHRC1	EFEMP1	KRT19
ACTA2	HAS1	NKAIN4
TAGLN	NR4A1	CALCA
INHBA	CFD	SLC9A3R1
COL10A1	ANXA1	CLU
TPM1	CXCL12	ENPP2
POSTN	FGF7	KRT8
GRP	KLF4	HSPB1
CST1	EMP1	UPK1B
	GPRC5A	PTGIS
	SRPX	CXADR
	MT2A	KRT18
	MEDAG	EZR
	IGF1	DMKN
	MGST1	ANGPTL7
	MCL1	KRT7
	CEBPD	ARHGDIB
	S100A10	CAV1
	UAP1	EAR1
	TNXB	FTH1
	CEBPB	CXCL5
	PNRC1	GPM6A
	SOCS3	SDC4
	PTGDS	TRF
	FOSB	SPINT2
	NFKBIA	HLA-DMA
	CXCL2	HLA-DMB
	THBS1	HLA-DO
	CCL2	HLA-DOA
	OGN	HLA-DOB
	GSN	HLA-DPA1
	DPT	HLA-DPB1
	PLA2G2A	HLA-DQA1
	NAMPT	HLA-DQA2
	ITM2A	HLA-DQB1
	RGCC	HLA-DQB2
	JUND	HLA-DRA
	NNMT	HLA-DRB1
	ZFP36	HLA-DRB3
	PIM1	HLA-DRB4
	CPE	HLA-DRB5
	GFPT2
	SOD2
	KDM6B
	FSTL1
	FBLN2
	NR4A3
	MFAP5
	ABL2
	SGK1
	CILP
	UGDH
	FBLN5
	ADAMTS1
	ADH1B
	CCN5
	GPX3
	S100A4
	IL6
	HAS2
	PLAC9
	IGFBP6
	FBN1
	BDKRB1
	TPPP3
	RASD1
	MT1A
	CXCL14
	PI16
	APOE
	CXCL8
	ARC
	PTX3
	TNFAIP6
	MT1E
	MT1X
	CXCL1
